# Supplementary material for: Sensitivity analysis of the infection transmissibility in the UK during the COVID-19 pandemic
Source: PeerJ. 2021 Feb 25;9:e10992. doi: 10.7717/peerj.10992 (PMC7916534; doi:10.7717/peerj.10992)
Supplement: Supplemental Information 1 [file peerj-09-10992-s001.xlsx]

## Sheet: population
	NI	BelfastTrust	NorthTrust	SouthEastTrust	SouthTrust	WestTrust	England	Scotland	Wales	UK
0-4	120369	22575.2	28687.9	21645.8	27753.5	19706.7	3299637	271715	165542	3857263
5-9	128546	22887.5	31371.6	23632.7	29327.8	21326.4	3538206	299316	183784	4149852
10-14	124127	20963.6	31222	23498	27846.1	20597.3	3354246	294674	180819	3953866
15-19	112397	21237.6	28715.1	20560.9	23330.9	18552.5	3090232	281958	172381	3656968
20-24	115359	28313.4	27449.7	19521	22579.1	17495.8	3487863	347456	202402	4153080
25-29	122325	27210.6	29197.9	21322	25938.7	18655.8	3801409	382255	208260	4514249
30-34	126761	26510	30234.8	22710.8	27468.2	19837.1	3807954	369463	192954	4497132
35-39	124583	24906.5	30220.9	23046.7	26945.3	19463.6	3733642	352522	184920	4395667
40-44	116254	21725.4	29140.5	21770.2	24937	18680.9	3414297	319432	169556	4019539
45-49	125780	21933.3	32669.8	24036.5	26307.9	20832.5	3715812	361458	199072	4402122
50-54	131984	23264.7	34628.9	25906.2	26411.2	21773	3907461	401090	220480	4661015
55-59	124654	22815.6	32399.5	25034.4	24304.3	20100.2	3670651	393123	217480	4405908
60-64	105804	19065.6	27733.8	21942.8	20183.5	16878.2	3111835	344693	192853	3755185
65-69	89873	14961.7	23966	19193	16902.6	14849.8	2796740	299444	182142	3368199
70-74	81399	12914.2	21855.2	18437.3	15152.7	13039.6	2779326	278856	179286	3318867
75-79	61874	10528.6	16965.1	13821.1	11272.9	9286.38	1940686	195951	126785	2325296
80-84	42839	8014.42	11710.5	8973.85	7877.64	6262.64	1439913	142807	89769	1715328
85-89	25005	5033.63	6735.64	5291.39	4427.36	3516.98	879778	83429	53878	1042090
90+	13734	2745.83	3706.87	2982.43	2395.3	1903.58	517273	43658	30516	605181
	1377173	264859	348212	263482	280461	220159	41317222	4131750	2321786	49147931

## Sheet: Rnumber
	BelfastTrust	NorthTrust	SouthEastTrust	SouthTrust	WestTrust	NI	England	Wales	Scotland	UK
2020-02-05	NaN	NaN	NaN	NaN	NaN	NaN	NaN	NaN	NaN	NaN
2020-02-06	NaN	NaN	NaN	NaN	NaN	NaN	NaN	NaN	NaN	NaN
2020-02-07	NaN	NaN	NaN	NaN	NaN	NaN	NaN	NaN	NaN	NaN
2020-02-08	1.49	1.99	2.01	1.98	1.99	1.53	8.65	2.03	2.01	2.84
2020-02-09	1.51	2	2	2	2.01	1.52	1.05	2	2	1.26
2020-02-10	1.51	2	2	3.99	2	1.89	0.65	2	2	1.37
2020-02-11	1.51	2	2	2.83	2	1.73	1.78	2	2	1.7
2020-02-12	1.48	2.01	2	2.47	2	1.65	0.83	2	2	1.35
2020-02-13	1.45	2	2	2.29	2	1.59	0.95	2	2	1.34
2020-02-14	1.76	2	2	2.11	2	1.81	1.04	2	2	1.58
2020-02-15	1.61	2	2	1.93	2	1.64	1.12	2	2	1.48
2020-02-16	1.5	2	2	1.8	2	1.52	1.2	2	2	1.39
2020-02-17	1.43	2	2	1.7	2	1.43	1.28	2	2	1.34
2020-02-18	1.37	2	2	1.62	2	1.36	1.35	2	2	1.29
2020-02-19	1.32	2	2	1.56	2	1.31	1.42	2	2	1.26
2020-02-20	1.54	2	2	1.52	2	1.48	1.49	2	2	1.43
2020-02-21	1.69	2	2	1.49	2	1.6	3.1	2	2	1.75
2020-02-22	1.55	2	2	1.46	2	1.48	1.29	2	2	1.42
2020-02-23	1.45	2	2	1.44	2	1.4	2.73	2	2	1.52
2020-02-24	1.38	2	2	1.42	2	1.34	3.59	2	2	1.59
2020-02-25	1.52	2	3.99	1.41	2	1.61	5.76	2	2	2.22
2020-02-26	1.42	2	3.14	1.39	2	1.49	3.37	2	2	1.8
2020-02-27	1.35	2	2.65	1.39	2	1.4	4.21	4	2	2.08
2020-02-28	1.3	2	2.34	1.38	2	1.33	4.71	1.56	4	2.24
2020-02-29	1.41	2	2.11	1.37	2	1.41	1.68	1.59	1.57	1.4
2020-03-01	1.34	2	1.93	1.37	2	1.34	5.09	1.67	4.78	2.71
2020-03-02	1.29	4	1.8	1.36	2	1.4	6.77	1.71	2.36	3.53
2020-03-03	1.25	3.14	1.7	1.36	2	1.33	5.85	1.74	4.15	3.55
2020-03-04	1.21	2.65	1.62	1.36	2	1.27	3.57	3.54	5.58	2.72
2020-03-05	1.32	2.34	1.57	1.35	2	1.33	2.51	1.41	1.66	2
2020-03-06	1.52	2.1	2.29	1.35	2	1.57	3.1	1.47	3.4	2.65
2020-03-07	1.42	1.93	2.01	1.35	2	1.45	1.57	4.69	2.67	1.62
2020-03-08	1.35	1.8	1.82	1.35	2	1.37	1.48	2.24	1.25	1.43
2020-03-09	1.4	1.7	1.7	1.35	2	1.39	3.36	3.99	5.67	3.1
2020-03-10	1.43	1.62	2.13	1.34	2	1.47	4.61	10.05	3.97	4.12
2020-03-11	1.55	1.56	2.37	1.34	4	1.67	5.17	7.1	4.06	4.64
2020-03-12	1.71	1.52	2.04	1.34	3.13	1.72	4.21	7.17	4.39	4.01
2020-03-13	1.63	1.48	2.19	1.34	2.64	1.68	2.87	4.97	3.7	2.88
2020-03-14	1.58	1.46	1.92	1.34	3.5	1.64	1.8	2.28	1.09	1.74
2020-03-15	1.46	1.44	1.44	1.34	3.77	1.5	1.97	2.98	0.63	1.87
2020-03-16	1.5	1.42	1.64	1.34	3.67	1.58	2.34	2.68	1.23	2.23
2020-03-17	1.34	2.11	1.78	1.34	2.85	1.5	2.43	2.14	2.32	2.35
2020-03-18	1.28	1.89	1.84	2.68	3.26	1.6	2.71	1.77	1.83	2.55
2020-03-19	1.17	2.32	1.87	2.24	2.57	1.5	2.26	2.6	1.97	2.23
2020-03-20	1.36	2.55	1.87	3.47	2.44	1.74	2.23	2.59	2.83	2.26
2020-03-21	1.66	2.17	2.01	2.75	2.31	1.87	1.81	2.18	1.85	1.84
2020-03-22	1.75	1.91	1.78	1.96	2.4	1.82	1.88	1.88	1.86	1.88
2020-03-23	1.75	3.8	1.61	2.32	1.66	1.87	2.78	2.89	3.18	2.77
2020-03-24	1.66	3.41	1.61	2.98	1.34	1.83	2.26	2.45	2.91	2.3
2020-03-25	1.73	4.07	1.72	3.2	1.77	2.05	2.14	2.73	2.48	2.2
2020-03-26	1.79	3.93	2.29	3	1.88	2.2	2.12	2.07	2.51	2.16
2020-03-27	1.72	3.25	2.22	3.03	2.32	2.16	1.86	1.94	2.57	1.93
2020-03-28	1.73	2.94	2.51	2.91	2.52	2.22	1.47	1.47	1.58	1.51
2020-03-29	1.8	2.67	2.04	2.57	2.29	2.09	1.4	1.3	1.37	1.43
2020-03-30	1.88	2.27	1.77	2.24	2.18	1.98	1.9	2.65	2.1	1.96
2020-03-31	1.76	2.41	1.75	2.23	1.95	1.93	1.8	1.74	1.91	1.82
2020-04-01	1.7	2.28	1.8	2.14	1.89	1.88	1.74	1.83	1.89	1.77
2020-04-02	1.72	1.89	1.69	2.08	1.94	1.8	1.56	1.68	1.55	1.59
2020-04-03	1.5	1.86	1.35	1.76	1.94	1.62	1.45	1.5	1.52	1.47
2020-04-04	1.5	1.68	1.28	1.77	1.95	1.58	1.12	1.19	0.97	1.14
2020-04-05	1.4	1.56	1.23	1.47	1.75	1.45	1	0.91	0.84	1.01
2020-04-06	1.41	1.54	1.28	1.4	1.48	1.41	1.42	1.59	1.55	1.44
2020-04-07	1.3	1.38	1.38	1.44	1.5	1.36	1.39	1.46	1.23	1.38
2020-04-08	1.29	1.31	1.28	1.35	1.34	1.3	1.23	1.36	1.16	1.24
2020-04-09	1.2	1.14	1.23	1.34	1.22	1.21	1.12	1.31	1	1.13
2020-04-10	1.06	1.07	1	1.19	1.05	1.07	0.97	0.99	1.09	0.99
2020-04-11	0.98	1.02	1.06	1.28	1.05	1.05	0.84	0.8	0.61	0.83
2020-04-12	0.93	1.11	1.08	1.21	1.02	1.04	0.83	0.83	0.78	0.84
2020-04-13	0.91	1.14	1.1	1.12	0.91	1.01	1	0.94	1.32	1.01
2020-04-14	0.85	1.05	1.03	1.12	0.93	0.97	1.03	1.1	1.19	1.04
2020-04-15	0.83	1.09	0.9	1.06	0.68	0.91	1.21	1.23	1.11	1.18
2020-04-16	0.88	1.14	0.84	1.07	0.7	0.94	1.21	1.19	1.4	1.2
2020-04-17	0.92	1.09	0.95	1.12	0.74	0.97	1.1	1.03	1.22	1.1
2020-04-18	1.02	1.08	0.95	1.12	0.8	1.01	1.1	0.79	0.8	1.05
2020-04-19	0.96	1.11	1.05	1.1	0.86	1.02	0.91	0.6	0.5	0.87
2020-04-20	1.07	1.02	1.18	1.07	0.78	1.04	0.99	1.01	2.69	1.09
2020-04-21	1.1	1.07	1.18	1.09	0.75	1.06	1.07	0.92	1.09	1.05
2020-04-22	1.09	0.98	1.15	1.05	0.82	1.03	1.27	0.91	0.9	1.2
2020-04-23	1.01	0.97	1.23	0.94	0.85	1	1.16	0.73	0.86	1.1
2020-04-24	0.94	1.05	1.27	0.92	0.79	0.98	1.08	0.82	0.86	1.05
2020-04-25	0.98	1.12	1.1	0.92	0.79	0.99	0.83	0.54	0.53	0.8
2020-04-26	0.96	1.1	1.06	0.86	0.78	0.97	0.79	0.53	0.54	0.77
2020-04-27	0.95	1.1	1.06	0.83	0.72	0.95	1.06	0.82	1.47	1.06
2020-04-28	0.94	1.03	1.05	0.84	0.67	0.93	1.06	0.74	1.17	1.05
2020-04-29	0.87	1.06	1.04	0.78	0.72	0.91	1.21	0.88	1.29	1.18
2020-04-30	0.84	1.24	1.11	0.69	0.7	0.94	1.06	1.02	0.97	1.05
2020-05-01	0.79	1.14	1.23	0.71	0.79	0.93	1	0.89	1.07	1
2020-05-02	0.82	1.11	1.17	0.79	0.71	0.94	0.67	0.93	0.63	0.69
2020-05-03	0.84	1.08	1.07	0.75	0.81	0.92	0.69	0.55	0.59	0.69
2020-05-04	0.84	1.03	1.07	0.76	0.89	0.92	0.78	0.8	1.1	0.81
2020-05-05	0.77	0.98	1.06	0.67	0.91	0.87	0.9	1.03	0.93	0.9
2020-05-06	0.77	0.93	1.09	0.79	0.8	0.87	0.94	0.99	1	0.94
2020-05-07	0.75	0.97	0.99	0.82	0.77	0.86	0.93	1.02	0.95	0.93
2020-05-08	0.75	0.96	0.85	0.79	0.94	0.84	0.77	0.67	0.84	0.77
2020-05-09	0.83	1.02	0.88	0.9	1.02	0.91	0.55	0.84	0.6	0.58
2020-05-10	0.83	1.04	0.96	1.07	1.08	0.97	0.67	0.68	0.55	0.68
2020-05-11	0.86	1.09	1.06	1.06	1.07	1	1.08	1.19	1.04	1.07
2020-05-12	0.85	1.02	1	1.23	1	0.99	1	0.96	0.9	0.99
2020-05-13	0.82	1.09	0.94	1.22	1.07	1	0.98	0.99	0.78	0.97
2020-05-14	0.76	0.96	0.95	1.02	1.13	0.92	0.76	0.86	0.87	0.78
2020-05-15	0.74	0.9	1.01	0.83	0.92	0.86	0.77	1.19	0.64	0.78
2020-05-16	0.77	0.85	1.03	0.85	0.94	0.86	0.66	1.07	0.46	0.68
2020-05-17	0.9	0.87	0.98	0.85	0.95	0.89	0.63	0.75	0.46	0.64
2020-05-18	0.95	0.79	1.03	0.84	0.82	0.88	0.93	1.12	0.77	0.92
2020-05-19	0.98	0.78	1.03	0.8	0.85	0.88	1.09	1.39	1.02	1.08
2020-05-20	0.9	0.76	0.98	0.54	0.88	0.81	0.97	1.02	0.67	0.95
2020-05-21	0.86	0.73	0.99	0.55	0.9	0.79	0.95	0.81	0.65	0.91
2020-05-22	0.82	0.73	0.97	0.6	0.84	0.79	0.76	0.87	0.58	0.75
2020-05-23	0.82	0.75	1	0.56	0.87	0.8	0.57	0.8	0.34	0.58
2020-05-24	0.87	0.74	0.98	0.65	0.89	0.82	0.57	0.55	0.42	0.57
2020-05-25	0.82	0.74	1.05	0.73	0.91	0.84	0.71	0.77	0.82	0.72
2020-05-26	0.85	0.75	1.07	0.72	0.84	0.85	0.78	0.77	0.66	0.77
2020-05-27	0.8	0.74	0.99	0.7	0.7	0.8	0.88	0.92	0.6	0.86
2020-05-28	0.7	0.8	0.97	0.74	0.83	0.8	0.87	0.8	0.54	0.85
2020-05-29	0.72	0.83	0.91	0.67	0.86	0.79	0.78	0.87	0.31	0.76
2020-05-30	0.75	0.83	0.97	0.77	0.79	0.83	0.59	0.59	0.5	0.6
2020-05-31	0.78	0.88	1	0.86	0.82	0.87	0.63	0.42	0.29	0.62
2020-06-01	0.78	0.85	0.83	0.69	0.85	0.79	0.89	0.65	0.57	0.85
2020-06-02	0.75	0.84	0.81	0.6	0.88	0.77	0.92	0.78	0.71	0.89
2020-06-03	0.69	0.82	0.76	0.43	0.79	0.71	0.85	0.82	0.58	0.83
2020-06-04	0.66	0.76	0.66	0.48	0.71	0.66	0.8	0.67	0.62	0.78
2020-06-05	0.63	0.71	0.76	0.53	0.75	0.67	0.74	0.66	0.46	0.72
2020-06-06	0.68	0.72	0.73	0.57	0.79	0.68	0.55	0.67	0.46	0.56
2020-06-07	0.75	0.76	0.77	0.61	0.82	0.73	0.55	0.46	0.4	0.55
2020-06-08	0.74	0.82	0.8	0.66	0.85	0.76	0.88	1.09	0.46	0.86
2020-06-09	0.73	0.71	0.89	0.58	0.88	0.75	0.94	0.89	0.75	0.92
2020-06-10	0.72	0.65	0.97	0.76	0.76	0.76	0.97	0.97	0.82	0.95
2020-06-11	0.66	0.73	0.91	0.66	0.64	0.73	0.82	0.97	0.62	0.82
2020-06-12	0.65	0.76	0.79	0.7	0.69	0.71	0.87	1.1	0.93	0.87
2020-06-13	0.64	0.83	0.79	0.75	0.74	0.73	0.74	1.01	0.73	0.76
2020-06-14	0.68	0.81	0.82	0.78	0.78	0.75	0.74	0.78	0.44	0.73
2020-06-15	0.72	0.84	0.81	0.82	0.81	0.77	0.96	0.99	0.76	0.95
2020-06-16	0.76	0.65	0.83	0.68	0.85	0.72	1.02	1.23	0.65	1.01
2020-06-17	0.79	0.64	0.65	0.73	0.88	0.66	0.93	0.92	1.28	0.92
2020-06-18	0.82	0.69	0.57	0.77	0.91	0.66	0.97	0.91	0.54	0.94
2020-06-19	0.63	0.67	0.57	0.81	0.71	0.6	0.85	2.07	0.93	0.91
2020-06-20	0.68	0.76	0.61	1.05	0.76	0.68	0.67	0.61	0.27	0.65
2020-06-21	0.72	0.91	0.71	1.05	0.81	0.77	0.62	1.03	0.45	0.65
2020-06-22	0.84	0.92	0.68	1.06	0.85	0.79	0.98	0.9	0.64	0.95
2020-06-23	0.95	0.93	0.72	1.07	0.88	0.84	0.87	1.79	1.03	0.94
2020-06-24	0.78	0.77	0.82	0.86	0.92	0.76	0.88	0.46	0.46	0.83
2020-06-25	0.73	0.81	0.91	0.67	0.95	0.77	0.79	0.81	1.11	0.79
2020-06-26	0.86	0.71	0.59	0.72	0.65	0.65	0.82	0.28	0.38	0.76
2020-06-27	0.79	0.68	0.57	0.76	0.72	0.62	0.66	2.26	0.3	0.76
2020-06-28	0.82	0.72	0.7	1.07	1.16	0.74	0.57	0.38	0.28	0.55
2020-06-29	0.85	0.6	0.65	1.07	0.76	0.66	1	0.64	1.18	0.95
2020-06-30	0.76	0.73	0.69	0.81	0.41	0.65	0.85	0.56	0.68	0.81
2020-07-01	0.8	0.68	0.73	0.57	0.48	0.63	0.92	0.47	0.95	0.87
2020-07-02	0.71	0.63	0.77	0.63	0.55	0.61	0.86	0.52	1.12	0.82
2020-07-03	0.75	0.67	0.6	0.69	0.62	0.59	0.85	0.4	0.55	0.8
2020-07-04	0.92	0.61	0.76	0.74	0.69	0.66	0.62	0.22	0.51	0.59
2020-07-05	0.94	0.66	0.79	0.79	0.76	0.7	0.93	0.34	0.28	0.87
2020-07-06	1.09	0.58	0.82	0.84	0.84	0.73	1.13	1.06	0.96	1.11
2020-07-07	1.22	0.63	0.85	0.89	0.92	0.81	0.94	0.81	1.27	0.93
2020-07-08	0.92	0.68	0.88	0.93	1	0.75	1.14	0.43	1.22	1.09
2020-07-09	0.54	0.72	0.9	0.49	1.08	0.61	1.14	0.74	0.79	1.1
2020-07-10	0.45	0.76	0.92	0.56	1.16	0.6	0.85	1.01	1.34	0.85
2020-07-11	0.5	0.8	0.94	0.64	1.24	0.65	0.7	0.43	0.99	0.69
2020-07-12	0.37	0.83	0.96	0.71	1.31	0.63	0.62	0.41	0.3	0.6
2020-07-13	0.42	0.86	0.83	0.79	1.38	0.62	1.29	1.04	2.04	1.27
2020-07-14	0.47	0.89	0.86	0.86	1.44	0.66	1.15	0.97	1.07	1.13
2020-07-15	0.78	0.92	0.89	0.94	3	0.82	1.24	0.77	1.63	1.22
2020-07-16	1.08	0.94	0.76	1.03	1.28	0.78	1.06	1.1	1.96	1.08
2020-07-17	0.81	0.96	0.8	1.1	1.32	0.74	0.9	0.75	0.71	0.89
2020-07-18	1.14	1.17	0.84	1.19	1.4	0.92	0.79	0.52	1.15	0.78
2020-07-19	1.42	1.16	0.87	1.26	1.45	1	0.72	0.52	1.45	0.73
2020-07-20	1.36	1.14	0.89	2.67	1.5	1.07	1.37	2.28	1.05	1.38
2020-07-21	1.32	0.95	0.92	2.37	1.54	0.99	1.18	2.66	1.49	1.24
2020-07-22	1.03	0.97	0.94	2.15	1.59	0.93	1.24	0.92	1.19	1.22
2020-07-23	1.04	0.98	0.96	1.98	1.63	0.94	1.18	1.13	1.63	1.18
2020-07-24	1.58	0.8	0.98	1.85	1.67	1.03	1.12	1.08	0.75	1.11
2020-07-25	1.22	0.84	0.8	1.73	1.7	0.88	0.75	0.85	0.26	0.75
2020-07-26	1.2	0.65	0.84	1.64	1.74	0.82	0.83	1.26	0.69	0.84
2020-07-27	1.18	1.18	0.66	1.57	1.77	0.93	1.33	0.8	1.2	1.29
2020-07-28	1.17	1.38	0.71	0.76	1.79	0.94	1.21	0.97	1.75	1.21
2020-07-29	1.15	1.32	0.76	1.68	1.82	1.03	1.45	0.97	1.97	1.44
2020-07-30	1.15	1.28	0.53	1.59	1.84	0.95	1.2	1.08	1.56	1.21
2020-07-31	1.14	1.04	0.59	2.29	1.85	0.96	0.85	0.58	1.23	0.85
2020-08-01	1.13	1.47	0.65	2.03	1.87	1.13	0.7	0.64	1.31	0.71
2020-08-02	1.13	1	0.7	1.84	1.88	0.95	0.76	0.6	1.05	0.76
2020-08-03	1.12	0.81	0.76	2.29	1.89	0.96	1.45	0.99	3.27	1.47
2020-08-04	1.12	0.43	0.81	2.01	1.9	0.81	1.31	1.06	2.4	1.33
2020-08-05	0.89	0.73	0.86	1.81	1.91	0.85	1.28	0.96	2.28	1.3
2020-08-06	0.93	0.77	1.36	1.66	1.92	0.96	1.28	0.97	1.89	1.29
2020-08-07	0.72	1.07	1.33	1.55	1.93	0.97	1.07	0.69	1.19	1.07
2020-08-08	1.29	1.34	1.3	1.47	1.93	1.24	0.79	0.27	0.68	0.78
2020-08-09	1.24	1.54	1.72	1.4	1.94	1.37	0.72	0.48	0.69	0.72
2020-08-10	0.97	1.46	1.61	1.35	1.95	1.22	1.83	1.17	1.62	1.79
2020-08-11	1	1.39	1.52	1.31	1.95	1.19	1.44	1.55	1.54	1.45
2020-08-12	0.77	1.34	1.45	1.91	1.96	1.24	1.2	1.26	1.11	1.2
2020-08-13	0.82	1.52	1.04	1.72	1.96	1.2	1.1	0.88	1.31	1.11
2020-08-14	0.86	1.63	0.71	1.58	1.96	1.17	1.11	0.91	1.07	1.11
2020-08-15	1.2	1.7	0.38	1.49	1.96	1.22	0.68	0.57	0.44	0.67
2020-08-16	1.18	1.39	0.45	1.65	1.97	1.18	0.59	1.07	0.8	0.61
2020-08-17	1.46	1.82	1.03	1.74	1.97	1.56	1.37	1.1	1.84	1.38
2020-08-18	1.67	1.65	1.02	1.79	1.97	1.56	1.03	2.11	1.66	1.09
2020-08-19	1.81	1.65	1.57	1.99	1.97	1.73	1.19	1.68	1.79	1.24
2020-08-20	1.88	1.52	1.48	1.77	1.98	1.62	1.31	1.36	2.45	1.38
2020-08-21	1.91	1.3	1.43	1.75	1.98	1.54	1.03	0.97	1.34	1.06
2020-08-22	1.72	1.14	1.4	1.46	1.98	1.34	0.73	0.82	0.71	0.74
2020-08-23	1.39	1.23	1.37	1.37	1.98	1.27	0.73	0.51	0.97	0.75
2020-08-24	1.49	1.63	1.79	1.43	1.98	1.51	1.22	1.72	0.87	1.21
2020-08-25	0.93	1.59	1.65	1.24	1.98	1.29	1.14	2.09	1.07	1.16
2020-08-26	0.95	1.1	1.16	1.09	1.98	1.01	1.2	1.55	1.42	1.22
2020-08-27	0.81	1.1	1.17	1.08	1.99	0.98	1.36	1.67	1.32	1.36
2020-08-28	0.85	1.18	1.17	0.97	1.98	0.99	1.34	1.44	1.36	1.34
2020-08-29	0.7	1.15	1.17	1.2	1.99	1.03	0.96	1.27	1.16	0.99
2020-08-30	0.75	0.96	0.39	1.49	1.99	0.99	0.9	1.27	1.23	0.93
2020-08-31	0.8	0.97	0.93	1.59	1.99	1.1	1.2	1.17	1.67	1.22
2020-09-01	0.84	0.81	0.96	1.56	1.99	1.05	1.74	1.47	2.1	1.75
2020-09-02	0.44	0.65	0.99	1.29	1.99	0.83	2.05	2.26	1.75	2.02
2020-09-03	0.5	0.6	1.03	1.16	1.99	0.79	1.81	2.38	1.53	1.8
2020-09-04	0.28	0.55	1.06	0.98	1.99	0.67	1.39	2.37	1.21	1.4
2020-09-05	0.34	0.48	1.1	0.99	1.99	0.67	1.22	1.68	0.99	1.21
2020-09-06	0.4	0.53	1.13	1.16	1.99	0.8	0.9	1.48	1.05	0.93
2020-09-07	0.45	0.58	1.16	0.97	1.99	0.74	0.44	0.41	0.67	0.46

## Sheet: Rnumber_min
	BelfastTrust	NorthTrust	SouthEastTrust	SouthTrust	WestTrust	NI	England	Wales	Scotland	UK
2020-02-05	NaN	NaN	NaN	NaN	NaN	NaN	NaN	NaN	NaN	NaN
2020-02-06	NaN	NaN	NaN	NaN	NaN	NaN	NaN	NaN	NaN	NaN
2020-02-07	NaN	NaN	NaN	NaN	NaN	NaN	NaN	NaN	NaN	NaN
2020-02-08	0.4	0.05	0.05	0.06	0.05	0.41	2.74	0.05	0.05	1.2
2020-02-09	0.41	0.05	0.05	0.05	0.05	0.41	0.11	0.05	0.05	0.38
2020-02-10	0.41	0.05	0.05	0.48	0.05	0.6	0.02	0.05	0.05	0.44
2020-02-11	0.4	0.05	0.05	0.32	0.05	0.54	0.21	0.05	0.05	0.62
2020-02-12	0.4	0.05	0.05	0.28	0.05	0.51	0.02	0.05	0.05	0.42
2020-02-13	0.39	0.05	0.05	0.26	0.05	0.49	0.02	0.05	0.05	0.43
2020-02-14	0.56	0.05	0.05	0.24	0.05	0.64	0.03	0.05	0.05	0.57
2020-02-15	0.51	0.05	0.05	0.23	0.05	0.58	0.03	0.05	0.05	0.53
2020-02-16	0.48	0.05	0.05	0.21	0.05	0.54	0.03	0.05	0.05	0.5
2020-02-17	0.46	0.05	0.05	0.2	0.05	0.51	0.03	0.05	0.05	0.49
2020-02-18	0.44	0.05	0.05	0.19	0.05	0.49	0.03	0.05	0.05	0.47
2020-02-19	0.43	0.05	0.05	0.19	0.05	0.48	0.04	0.05	0.05	0.46
2020-02-20	0.56	0.05	0.05	0.18	0.05	0.59	0.04	0.05	0.05	0.57
2020-02-21	0.67	0.05	0.05	0.18	0.05	0.68	0.37	0.05	0.05	0.8
2020-02-22	0.61	0.05	0.05	0.18	0.05	0.62	0.03	0.05	0.05	0.6
2020-02-23	0.57	0.05	0.05	0.17	0.05	0.59	0.33	0.05	0.05	0.68
2020-02-24	0.55	0.05	0.05	0.17	0.05	0.57	0.71	0.05	0.05	0.74
2020-02-25	0.64	0.05	0.48	0.17	0.05	0.76	1.75	0.05	0.05	1.2
2020-02-26	0.6	0.05	0.35	0.17	0.05	0.69	0.72	0.05	0.05	0.88
2020-02-27	0.57	0.05	0.29	0.17	0.05	0.65	1.31	0.48	0.05	1.12
2020-02-28	0.55	0.05	0.26	0.17	0.05	0.62	1.6	0.04	0.49	1.22
2020-02-29	0.64	0.05	0.24	0.17	0.05	0.69	0.41	0.04	0.04	0.69
2020-03-01	0.61	0.05	0.22	0.17	0.05	0.65	2.58	0.04	0.97	1.71
2020-03-02	0.58	0.49	0.21	0.16	0.05	0.71	2.65	0.04	0.25	2.01
2020-03-03	0.57	0.35	0.2	0.16	0.05	0.67	1.91	0.04	1.02	1.75
2020-03-04	0.55	0.3	0.19	0.16	0.05	0.65	1.22	0.43	1.7	1.3
2020-03-05	0.63	0.26	0.19	0.16	0.05	0.7	1.1	0.03	0.24	1.07
2020-03-06	0.78	0.24	0.47	0.16	0.05	0.89	1.71	0.04	1.17	1.67
2020-03-07	0.72	0.23	0.4	0.16	0.05	0.8	0.78	0.96	0.85	0.93
2020-03-08	0.68	0.21	0.37	0.16	0.05	0.76	0.93	0.24	0.29	0.95
2020-03-09	0.73	0.2	0.34	0.16	0.05	0.79	2.47	1	3.14	2.35
2020-03-10	0.77	0.19	0.57	0.16	0.05	0.86	2.5	3.86	1.42	2.37
2020-03-11	0.86	0.19	0.73	0.16	0.48	1.02	2.26	1.66	1.66	2.21
2020-03-12	0.99	0.18	0.61	0.16	0.35	1.05	1.67	2.05	1.85	1.74
2020-03-13	0.94	0.18	0.74	0.16	0.29	1.02	1.26	1.43	1.52	1.34
2020-03-14	0.91	0.18	0.64	0.16	0.66	1.01	0.98	0.76	0.42	0.96
2020-03-15	0.85	0.17	0.44	0.16	0.87	0.93	1.35	1.5	0.29	1.31
2020-03-16	0.9	0.17	0.58	0.16	0.94	1.02	1.65	1.34	0.7	1.62
2020-03-17	0.8	0.43	0.69	0.16	0.71	0.97	1.58	1.12	1.6	1.59
2020-03-18	0.77	0.38	0.76	0.73	1.05	1.06	1.71	1	1.14	1.67
2020-03-19	0.71	0.61	0.81	0.57	0.81	1	1.34	1.69	1.29	1.38
2020-03-20	0.87	0.78	0.84	1.27	0.87	1.2	1.44	1.51	1.89	1.49
2020-03-21	1.11	0.63	0.96	0.87	0.89	1.28	1.19	1.24	1.03	1.22
2020-03-22	1.15	0.57	0.83	0.59	1.02	1.21	1.36	1.15	1.2	1.37
2020-03-23	1.14	1.73	0.77	0.88	0.65	1.26	2.02	1.96	2.2	2.03
2020-03-24	1.07	1.33	0.81	1.32	0.54	1.23	1.35	1.38	1.59	1.39
2020-03-25	1.15	1.72	0.91	1.4	0.85	1.41	1.38	1.65	1.38	1.43
2020-03-26	1.19	1.6	1.33	1.29	0.95	1.46	1.42	1.18	1.5	1.44
2020-03-27	1.14	1.34	1.22	1.38	1.26	1.39	1.26	1.26	1.56	1.31
2020-03-28	1.18	1.35	1.42	1.36	1.35	1.44	1.06	0.99	0.94	1.08
2020-03-29	1.24	1.32	1.09	1.24	1.18	1.34	1.13	0.97	0.99	1.14
2020-03-30	1.29	1.19	1	1.15	1.17	1.31	1.6	2.16	1.66	1.64
2020-03-31	1.19	1.39	1.06	1.25	1.07	1.32	1.34	1.08	1.34	1.34
2020-04-01	1.18	1.33	1.13	1.23	1.09	1.31	1.31	1.33	1.36	1.33
2020-04-02	1.22	1.12	1.07	1.24	1.17	1.28	1.18	1.21	1.11	1.2
2020-04-03	1.06	1.19	0.86	1.07	1.19	1.17	1.16	1.12	1.18	1.17
2020-04-04	1.12	1.1	0.85	1.15	1.22	1.2	0.93	0.93	0.76	0.95
2020-04-05	1.05	1.07	0.83	0.96	1.09	1.12	0.88	0.75	0.69	0.88
2020-04-06	1.09	1.09	0.89	0.96	0.95	1.13	1.27	1.34	1.3	1.28
2020-04-07	1.01	0.99	0.99	1.03	1.02	1.11	1.22	1.19	1.03	1.21
2020-04-08	1.02	0.96	0.9	0.96	0.92	1.07	1.07	1.11	1	1.08
2020-04-09	0.96	0.84	0.87	0.98	0.85	1.01	1.01	1.09	0.87	1.02
2020-04-10	0.85	0.8	0.69	0.87	0.73	0.91	0.9	0.83	0.95	0.91
2020-04-11	0.79	0.77	0.75	0.96	0.74	0.91	0.78	0.68	0.51	0.77
2020-04-12	0.75	0.84	0.77	0.91	0.72	0.9	0.75	0.69	0.63	0.76
2020-04-13	0.72	0.87	0.78	0.83	0.63	0.88	0.88	0.78	1.07	0.9
2020-04-14	0.67	0.8	0.73	0.84	0.64	0.84	0.92	0.92	1.04	0.93
2020-04-15	0.64	0.84	0.62	0.8	0.44	0.78	1.1	1.07	0.98	1.08
2020-04-16	0.68	0.89	0.56	0.81	0.43	0.8	1.13	1.05	1.26	1.14
2020-04-17	0.71	0.84	0.64	0.85	0.45	0.83	1.01	0.91	1.04	1.02
2020-04-18	0.8	0.83	0.65	0.85	0.49	0.87	1.04	0.69	0.68	1
2020-04-19	0.77	0.87	0.73	0.84	0.54	0.89	0.86	0.51	0.42	0.83
2020-04-20	0.87	0.79	0.85	0.81	0.48	0.91	0.94	0.83	2.27	1.04
2020-04-21	0.9	0.83	0.85	0.84	0.45	0.94	1.02	0.78	0.72	1.02
2020-04-22	0.89	0.76	0.83	0.8	0.5	0.91	1.22	0.77	0.76	1.16
2020-04-23	0.82	0.75	0.9	0.71	0.52	0.88	1.05	0.62	0.75	1.03
2020-04-24	0.75	0.82	0.93	0.69	0.48	0.87	1.01	0.68	0.74	0.99
2020-04-25	0.79	0.88	0.79	0.68	0.47	0.88	0.78	0.43	0.45	0.77
2020-04-26	0.78	0.86	0.77	0.63	0.46	0.85	0.75	0.4	0.42	0.73
2020-04-27	0.76	0.86	0.76	0.6	0.41	0.84	0.98	0.6	1.12	0.97
2020-04-28	0.75	0.8	0.76	0.6	0.37	0.81	1	0.56	1	0.98
2020-04-29	0.69	0.83	0.76	0.55	0.39	0.79	1.16	0.69	1.14	1.13
2020-04-30	0.66	0.99	0.81	0.47	0.37	0.82	0.99	0.83	0.83	0.98
2020-05-01	0.61	0.89	0.92	0.47	0.43	0.81	0.96	0.75	0.96	0.96
2020-05-02	0.62	0.88	0.86	0.53	0.37	0.81	0.64	0.78	0.55	0.67
2020-05-03	0.64	0.86	0.79	0.5	0.43	0.8	0.63	0.45	0.49	0.64
2020-05-04	0.64	0.81	0.79	0.5	0.49	0.8	0.69	0.63	0.91	0.72
2020-05-05	0.58	0.76	0.78	0.43	0.5	0.75	0.78	0.84	0.81	0.79
2020-05-06	0.57	0.72	0.81	0.51	0.42	0.75	0.83	0.84	0.87	0.84
2020-05-07	0.54	0.75	0.73	0.53	0.39	0.74	0.83	0.87	0.84	0.84
2020-05-08	0.54	0.75	0.61	0.51	0.51	0.71	0.7	0.55	0.74	0.71
2020-05-09	0.6	0.8	0.62	0.6	0.57	0.77	0.49	0.69	0.51	0.53
2020-05-10	0.61	0.82	0.69	0.73	0.62	0.83	0.57	0.55	0.44	0.59
2020-05-11	0.63	0.87	0.77	0.73	0.61	0.87	0.9	0.98	0.82	0.91
2020-05-12	0.62	0.81	0.73	0.87	0.56	0.86	0.9	0.8	0.75	0.89
2020-05-13	0.6	0.87	0.67	0.86	0.61	0.87	0.91	0.83	0.66	0.9
2020-05-14	0.55	0.75	0.68	0.7	0.66	0.79	0.71	0.71	0.73	0.73
2020-05-15	0.52	0.7	0.73	0.55	0.5	0.74	0.7	1.01	0.53	0.72
2020-05-16	0.54	0.65	0.75	0.57	0.51	0.74	0.6	0.89	0.36	0.62
2020-05-17	0.64	0.66	0.71	0.56	0.52	0.76	0.55	0.62	0.34	0.57
2020-05-18	0.69	0.59	0.75	0.55	0.42	0.75	0.8	0.95	0.56	0.8
2020-05-19	0.72	0.57	0.75	0.52	0.44	0.74	0.97	1.2	0.78	0.97
2020-05-20	0.66	0.55	0.71	0.31	0.45	0.68	0.9	0.82	0.53	0.88
2020-05-21	0.62	0.52	0.71	0.3	0.46	0.66	0.88	0.67	0.51	0.85
2020-05-22	0.58	0.51	0.7	0.32	0.42	0.64	0.71	0.73	0.44	0.7
2020-05-23	0.58	0.52	0.72	0.29	0.43	0.65	0.52	0.66	0.24	0.53
2020-05-24	0.62	0.51	0.7	0.34	0.44	0.67	0.5	0.43	0.28	0.5
2020-05-25	0.57	0.51	0.77	0.39	0.45	0.68	0.6	0.59	0.57	0.61
2020-05-26	0.59	0.51	0.78	0.38	0.4	0.69	0.65	0.59	0.47	0.66
2020-05-27	0.55	0.5	0.72	0.37	0.3	0.65	0.75	0.72	0.43	0.74
2020-05-28	0.47	0.54	0.7	0.39	0.38	0.65	0.77	0.63	0.37	0.74
2020-05-29	0.47	0.57	0.64	0.34	0.39	0.64	0.69	0.69	0.2	0.68
2020-05-30	0.49	0.57	0.7	0.4	0.34	0.67	0.52	0.45	0.32	0.53
2020-05-31	0.51	0.61	0.72	0.46	0.35	0.7	0.54	0.29	0.17	0.53
2020-06-01	0.5	0.58	0.58	0.34	0.36	0.64	0.75	0.45	0.35	0.72
2020-06-02	0.48	0.58	0.56	0.27	0.38	0.62	0.81	0.55	0.45	0.78
2020-06-03	0.42	0.55	0.51	0.15	0.31	0.56	0.76	0.6	0.37	0.74
2020-06-04	0.39	0.51	0.42	0.17	0.26	0.51	0.72	0.49	0.39	0.69
2020-06-05	0.36	0.46	0.48	0.18	0.27	0.51	0.66	0.47	0.27	0.64
2020-06-06	0.39	0.46	0.46	0.2	0.28	0.51	0.48	0.48	0.27	0.49
2020-06-07	0.44	0.48	0.48	0.21	0.3	0.54	0.46	0.31	0.22	0.46
2020-06-08	0.43	0.52	0.5	0.23	0.31	0.57	0.73	0.78	0.25	0.72
2020-06-09	0.41	0.44	0.57	0.18	0.32	0.56	0.81	0.66	0.44	0.79
2020-06-10	0.4	0.38	0.64	0.27	0.24	0.57	0.86	0.73	0.5	0.84
2020-06-11	0.35	0.43	0.59	0.21	0.17	0.55	0.74	0.73	0.36	0.73
2020-06-12	0.34	0.45	0.5	0.22	0.19	0.52	0.77	0.85	0.57	0.77
2020-06-13	0.32	0.5	0.49	0.24	0.2	0.54	0.66	0.77	0.43	0.67
2020-06-14	0.34	0.49	0.51	0.25	0.21	0.55	0.65	0.58	0.23	0.64
2020-06-15	0.36	0.5	0.49	0.26	0.22	0.56	0.85	0.76	0.45	0.83
2020-06-16	0.38	0.36	0.51	0.18	0.23	0.52	0.92	0.97	0.36	0.9
2020-06-17	0.4	0.35	0.37	0.19	0.24	0.47	0.84	0.69	0.82	0.83
2020-06-18	0.41	0.37	0.3	0.21	0.25	0.46	0.88	0.69	0.28	0.85
2020-06-19	0.28	0.35	0.28	0.21	0.14	0.4	0.76	1.73	0.57	0.82
2020-06-20	0.3	0.41	0.3	0.33	0.15	0.46	0.6	0.38	0.11	0.59
2020-06-21	0.32	0.51	0.36	0.33	0.16	0.52	0.55	0.8	0.21	0.58
2020-06-22	0.39	0.52	0.34	0.34	0.17	0.55	0.85	0.69	0.32	0.84
2020-06-23	0.46	0.53	0.36	0.34	0.18	0.58	0.78	1.5	0.59	0.84
2020-06-24	0.35	0.41	0.42	0.23	0.19	0.52	0.79	0.3	0.2	0.75
2020-06-25	0.31	0.42	0.49	0.14	0.19	0.53	0.71	0.61	0.65	0.71
2020-06-26	0.39	0.35	0.27	0.15	0.08	0.43	0.74	0.17	0.15	0.68
2020-06-27	0.34	0.32	0.24	0.16	0.09	0.4	0.59	1.65	0.1	0.68
2020-06-28	0.35	0.34	0.31	0.29	0.23	0.48	0.49	0.23	0.07	0.48
2020-06-29	0.36	0.26	0.28	0.29	0.09	0.42	0.84	0.45	0.6	0.81
2020-06-30	0.3	0.32	0.29	0.17	0.01	0.4	0.74	0.38	0.29	0.71
2020-07-01	0.32	0.29	0.31	0.07	0.01	0.38	0.82	0.29	0.47	0.77
2020-07-02	0.26	0.25	0.32	0.07	0.01	0.36	0.77	0.31	0.58	0.73
2020-07-03	0.27	0.26	0.22	0.08	0.01	0.33	0.76	0.22	0.21	0.71
2020-07-04	0.37	0.22	0.3	0.09	0.02	0.38	0.55	0.1	0.18	0.52
2020-07-05	0.37	0.23	0.31	0.09	0.02	0.4	0.8	0.15	0.06	0.74
2020-07-06	0.47	0.18	0.32	0.1	0.02	0.42	1.01	0.59	0.42	0.97
2020-07-07	0.55	0.2	0.34	0.11	0.02	0.47	0.82	0.5	0.63	0.82
2020-07-08	0.37	0.21	0.35	0.11	0.02	0.43	1.03	0.23	0.59	0.98
2020-07-09	0.15	0.23	0.36	0.01	0.03	0.32	1	0.44	0.32	0.97
2020-07-10	0.09	0.24	0.37	0.01	0.03	0.31	0.73	0.64	0.69	0.75
2020-07-11	0.1	0.25	0.37	0.02	0.03	0.33	0.63	0.22	0.45	0.62
2020-07-12	0.04	0.26	0.38	0.02	0.03	0.32	0.55	0.2	0.06	0.53
2020-07-13	0.05	0.28	0.3	0.02	0.03	0.3	1.13	0.62	1.17	1.11
2020-07-14	0.05	0.29	0.32	0.02	0.04	0.32	1.01	0.6	0.49	1
2020-07-15	0.15	0.29	0.32	0.02	0.35	0.42	1.1	0.45	0.91	1.08
2020-07-16	0.28	0.3	0.25	0.03	0.03	0.39	0.91	0.7	1.11	0.93
2020-07-17	0.16	0.31	0.26	0.03	0.03	0.36	0.8	0.43	0.29	0.79
2020-07-18	0.3	0.42	0.27	0.03	0.03	0.47	0.71	0.27	0.61	0.71
2020-07-19	0.45	0.42	0.28	0.03	0.04	0.53	0.65	0.26	0.85	0.66
2020-07-20	0.43	0.41	0.29	0.31	0.04	0.58	1.23	1.56	0.56	1.25
2020-07-21	0.41	0.3	0.3	0.26	0.04	0.52	1.01	1.64	0.9	1.06
2020-07-22	0.27	0.31	0.3	0.24	0.04	0.48	1.09	0.45	0.67	1.06
2020-07-23	0.28	0.32	0.31	0.22	0.04	0.49	1.02	0.72	1.02	1.03
2020-07-24	0.57	0.22	0.32	0.21	0.04	0.55	0.98	0.7	0.37	0.97
2020-07-25	0.39	0.23	0.22	0.2	0.04	0.45	0.67	0.54	0.07	0.66
2020-07-26	0.38	0.13	0.23	0.19	0.04	0.41	0.75	0.87	0.3	0.76
2020-07-27	0.38	0.38	0.13	0.19	0.04	0.48	1.21	0.51	0.64	1.18
2020-07-28	0.38	0.5	0.14	0.02	0.05	0.48	1.06	0.64	1.09	1.07
2020-07-29	0.37	0.48	0.15	0.2	0.05	0.54	1.29	0.65	1.24	1.29
2020-07-30	0.37	0.46	0.06	0.19	0.05	0.49	0.99	0.73	0.9	1
2020-07-31	0.37	0.33	0.07	0.47	0.05	0.49	0.73	0.34	0.71	0.74
2020-08-01	0.37	0.59	0.08	0.4	0.05	0.62	0.63	0.36	0.8	0.64
2020-08-02	0.36	0.32	0.08	0.36	0.05	0.49	0.67	0.33	0.62	0.68
2020-08-03	0.36	0.22	0.09	0.59	0.05	0.5	1.27	0.59	2.47	1.3
2020-08-04	0.36	0.05	0.1	0.51	0.05	0.39	1.13	0.67	1.27	1.15
2020-08-05	0.24	0.15	0.1	0.46	0.05	0.4	1.11	0.61	1.3	1.12
2020-08-06	0.25	0.15	0.27	0.43	0.05	0.48	1.1	0.62	1.1	1.11
2020-08-07	0.15	0.29	0.27	0.41	0.05	0.48	0.93	0.39	0.72	0.92
2020-08-08	0.41	0.43	0.26	0.39	0.05	0.68	0.71	0.1	0.42	0.7
2020-08-09	0.4	0.56	0.46	0.38	0.05	0.77	0.65	0.21	0.44	0.64
2020-08-10	0.26	0.52	0.42	0.36	0.05	0.66	1.63	0.65	1.15	1.6
2020-08-11	0.27	0.5	0.39	0.35	0.05	0.65	1.12	1	1.15	1.15
2020-08-12	0.16	0.48	0.38	0.7	0.05	0.7	0.99	0.78	0.78	0.99
2020-08-13	0.17	0.6	0.21	0.61	0.05	0.67	0.97	0.51	0.99	0.98
2020-08-14	0.18	0.68	0.08	0.56	0.05	0.66	1.01	0.53	0.78	1
2020-08-15	0.32	0.75	0.01	0.53	0.05	0.7	0.61	0.28	0.27	0.61
2020-08-16	0.32	0.57	0.01	0.65	0.05	0.68	0.52	0.63	0.52	0.54
2020-08-17	0.47	0.88	0.12	0.73	0.05	0.98	1.15	0.67	1.35	1.18
2020-08-18	0.61	0.77	0.12	0.78	0.05	0.96	0.92	1.49	1.22	0.98
2020-08-19	0.71	0.8	0.32	0.93	0.05	1.09	1.11	1.01	1.31	1.16
2020-08-20	0.77	0.74	0.3	0.81	0.05	0.99	1.2	0.83	1.75	1.25
2020-08-21	0.81	0.62	0.29	0.84	0.05	0.95	0.89	0.59	0.8	0.9
2020-08-22	0.72	0.53	0.28	0.68	0.05	0.83	0.67	0.49	0.48	0.67
2020-08-23	0.56	0.61	0.28	0.66	0.05	0.82	0.66	0.26	0.72	0.68
2020-08-24	0.66	0.9	0.48	0.72	0.05	1.03	1.08	1.15	0.65	1.08
2020-08-25	0.33	0.88	0.44	0.6	0.05	0.84	1.06	1.49	0.82	1.08
2020-08-26	0.35	0.55	0.23	0.52	0.05	0.65	1.11	0.96	1.13	1.13
2020-08-27	0.26	0.56	0.24	0.52	0.05	0.64	1.23	1.11	1.05	1.23
2020-08-28	0.27	0.63	0.24	0.44	0.05	0.65	1.15	0.94	1.08	1.16
2020-08-29	0.19	0.61	0.24	0.6	0.05	0.68	0.82	0.85	0.9	0.85
2020-08-30	0.2	0.48	0.01	0.81	0.05	0.65	0.82	0.89	0.98	0.86
2020-08-31	0.21	0.48	0.11	0.89	0.05	0.74	1.11	0.82	1.37	1.14
2020-09-01	0.22	0.37	0.11	0.88	0.05	0.7	1.62	1.09	1.61	1.61
2020-09-02	0.05	0.26	0.12	0.69	0.05	0.52	1.59	1.73	1.18	1.58
2020-09-03	0.06	0.22	0.12	0.62	0.05	0.48	1.26	1.53	1.09	1.27
2020-09-04	0.01	0.17	0.13	0.5	0.05	0.38	1	1.45	0.9	1.03
2020-09-05	0.01	0.12	0.13	0.51	0.05	0.37	1	1.01	0.78	0.99
2020-09-06	0.01	0.13	0.14	0.63	0.05	0.45	0.78	1.01	0.86	0.81
2020-09-07	0.01	0.15	0.14	0.5	0.05	0.41	0.39	0.26	0.53	0.4

## Sheet: Rnumber_max
	BelfastTrust	NorthTrust	SouthEastTrust	SouthTrust	WestTrust	NI	England	Wales	Scotland	UK
2020-02-05	NaN	NaN	NaN	NaN	NaN	NaN	NaN	NaN	NaN	NaN
2020-02-06	NaN	NaN	NaN	NaN	NaN	NaN	NaN	NaN	NaN	NaN
2020-02-07	NaN	NaN	NaN	NaN	NaN	NaN	NaN	NaN	NaN	NaN
2020-02-08	3.3	7.42	7.41	7.4	7.34	3.42	17.82	7.44	7.36	5.1
2020-02-09	3.37	7.36	7.36	7.39	7.47	3.36	3.32	7.42	7.41	2.79
2020-02-10	3.37	7.39	7.39	11.12	7.38	3.92	2.4	7.35	7.4	2.86
2020-02-11	3.35	7.39	7.39	8.38	7.38	3.68	5.07	7.39	7.4	3.38
2020-02-12	3.31	7.4	7.38	7.36	7.35	3.53	3.06	7.38	7.38	2.87
2020-02-13	3.24	7.37	7.38	6.83	7.37	3.41	3.53	7.39	7.4	2.83
2020-02-14	3.68	7.38	7.36	6.24	7.36	3.69	3.96	7.39	7.38	3.15
2020-02-15	3.38	7.38	7.38	5.61	7.39	3.34	4.27	7.37	7.39	2.93
2020-02-16	3.15	7.39	7.37	5.16	7.37	3.06	4.56	7.37	7.37	2.76
2020-02-17	2.97	7.37	7.36	4.81	7.39	2.86	4.83	7.36	7.37	2.63
2020-02-18	2.84	7.36	7.38	4.56	7.39	2.7	5.1	7.37	7.39	2.53
2020-02-19	2.73	7.39	7.38	4.38	7.39	2.59	5.34	7.39	7.37	2.46
2020-02-20	3.01	7.38	7.38	4.25	7.39	2.8	5.57	7.37	7.4	2.69
2020-02-21	3.18	7.37	7.39	4.15	7.37	2.92	8.78	7.38	7.37	3.1
2020-02-22	2.97	7.38	7.37	4.07	7.4	2.72	4.83	7.39	7.38	2.62
2020-02-23	2.77	7.38	7.37	4.01	7.39	2.57	7.65	7.39	7.38	2.72
2020-02-24	2.63	7.39	7.37	3.96	7.39	2.45	8.93	7.38	7.4	2.79
2020-02-25	2.77	7.4	11.12	3.92	7.38	2.79	12.96	7.39	7.39	3.62
2020-02-26	2.62	7.37	9.24	3.9	7.4	2.61	9.4	7.38	7.38	3.1
2020-02-27	2.48	7.37	7.96	3.86	7.38	2.45	11.02	11.16	7.36	3.47
2020-02-28	2.38	7.37	7	3.85	7.37	2.33	12.04	6.01	11.15	3.71
2020-02-29	2.5	7.35	6.2	3.82	7.37	2.39	4.84	5.91	6.04	2.5
2020-03-01	2.38	7.38	5.6	3.81	7.37	2.27	10.93	6.16	11.68	4.21
2020-03-02	2.28	11.15	5.14	3.79	7.4	2.33	15.09	6.32	7.35	5.66
2020-03-03	2.21	9.26	4.81	3.78	7.4	2.22	15.09	6.43	10.23	6.31
2020-03-04	2.14	7.97	4.56	3.78	7.4	2.12	10.04	9.88	13.33	5.33
2020-03-05	2.27	7	4.39	3.77	7.38	2.18	6.59	5.34	5.33	3.97
2020-03-06	2.52	6.21	5.52	3.75	7.37	2.47	6.89	5.43	8.19	4.81
2020-03-07	2.38	5.59	4.95	3.76	7.39	2.31	3.25	11.35	6.42	2.9
2020-03-08	2.25	5.12	4.51	3.76	7.4	2.18	2.62	6.75	3.24	2.33
2020-03-09	2.3	4.8	4.19	3.75	7.38	2.18	5.02	9.51	9.89	4.43
2020-03-10	2.32	4.56	4.78	3.75	7.39	2.27	7.45	20.9	8.49	6.36
2020-03-11	2.45	4.39	5.09	3.74	11.12	2.51	9.81	20.37	9.24	8.29
2020-03-12	2.66	4.25	4.5	3.74	9.22	2.59	9.41	23.82	10.39	8.41
2020-03-13	2.57	4.15	4.59	3.74	7.94	2.56	6.9	17.34	9.18	6.58
2020-03-14	2.48	4.07	4.08	3.74	9.22	2.5	4.05	7.39	2.76	3.83
2020-03-15	2.29	4.01	3.16	3.74	9.66	2.3	3.71	7.5	1.33	3.49
2020-03-16	2.3	3.97	3.32	3.72	9.46	2.36	3.86	5.82	1.97	3.62
2020-03-17	2.06	5.09	3.44	3.73	7.56	2.23	3.86	4.29	3.2	3.64
2020-03-18	1.94	4.62	3.48	5.87	7.9	2.31	4.29	3.25	2.68	3.94
2020-03-19	1.77	5.2	3.46	5.14	6.24	2.18	3.7	4.24	2.86	3.52
2020-03-20	1.98	5.51	3.4	7.02	5.55	2.45	3.63	4.28	4.06	3.58
2020-03-21	2.33	4.88	3.57	6.16	4.94	2.66	2.92	3.69	2.97	2.91
2020-03-22	2.47	4.3	3.21	4.63	4.84	2.65	2.86	3.15	2.97	2.85
2020-03-23	2.52	7.1	2.88	4.93	3.41	2.74	4.07	4.57	4.9	4.06
2020-03-24	2.43	7	2.79	5.86	2.67	2.72	3.51	4.11	4.94	3.57
2020-03-25	2.51	8.54	2.87	6.33	3.12	3.04	3.37	4.65	4.51	3.47
2020-03-26	2.6	8.8	3.62	6.1	3.23	3.32	3.32	3.64	4.59	3.4
2020-03-27	2.52	7.63	3.62	6.16	3.81	3.37	2.88	3.29	4.67	3.02
2020-03-28	2.52	6.72	4.13	5.93	4.18	3.53	2.2	2.38	2.87	2.29
2020-03-29	2.6	5.76	3.53	5.19	3.96	3.38	1.94	1.91	2.25	2.01
2020-03-30	2.71	4.57	3.07	4.38	3.83	3.19	2.45	3.51	3.03	2.57
2020-03-31	2.57	4.48	2.89	4.1	3.41	3.06	2.37	2.52	2.75	2.42
2020-04-01	2.46	4.04	2.84	3.74	3.22	2.91	2.31	2.62	2.71	2.37
2020-04-02	2.45	3.25	2.61	3.5	3.17	2.72	2.07	2.39	2.21	2.12
2020-04-03	2.13	3.02	2.06	2.9	3.1	2.38	1.89	2.09	2.1	1.93
2020-04-04	2.07	2.61	1.87	2.76	3.06	2.24	1.42	1.6	1.3	1.46
2020-04-05	1.88	2.32	1.74	2.24	2.74	1.98	1.18	1.16	1.03	1.2
2020-04-06	1.85	2.19	1.76	2.02	2.28	1.85	1.59	1.85	1.81	1.62
2020-04-07	1.68	1.92	1.86	2	2.2	1.73	1.57	1.75	1.45	1.58
2020-04-08	1.63	1.76	1.73	1.84	1.92	1.61	1.4	1.64	1.35	1.42
2020-04-09	1.49	1.51	1.66	1.8	1.7	1.46	1.26	1.56	1.16	1.28
2020-04-10	1.31	1.39	1.37	1.59	1.45	1.26	1.07	1.18	1.24	1.09
2020-04-11	1.2	1.32	1.43	1.67	1.42	1.21	0.91	0.93	0.71	0.9
2020-04-12	1.14	1.41	1.45	1.57	1.37	1.19	0.93	0.99	0.99	0.93
2020-04-13	1.12	1.44	1.46	1.45	1.25	1.15	1.13	1.13	1.6	1.14
2020-04-14	1.06	1.33	1.38	1.44	1.28	1.11	1.11	1.27	1.35	1.12
2020-04-15	1.05	1.38	1.23	1.37	0.98	1.04	1.29	1.38	1.25	1.26
2020-04-16	1.12	1.43	1.17	1.38	1.05	1.09	1.28	1.33	1.55	1.28
2020-04-17	1.16	1.37	1.32	1.42	1.12	1.12	1.17	1.17	1.4	1.16
2020-04-18	1.25	1.35	1.32	1.42	1.21	1.15	1.16	0.89	0.93	1.1
2020-04-19	1.18	1.39	1.43	1.39	1.27	1.15	0.96	0.72	0.59	0.91
2020-04-20	1.3	1.28	1.57	1.35	1.16	1.17	1.05	1.31	3.57	1.18
2020-04-21	1.33	1.33	1.56	1.38	1.12	1.19	1.12	1.06	1.33	1.1
2020-04-22	1.31	1.24	1.52	1.33	1.23	1.15	1.32	1.05	1.09	1.25
2020-04-23	1.23	1.23	1.62	1.2	1.26	1.12	1.22	0.86	0.98	1.16
2020-04-24	1.14	1.32	1.67	1.19	1.19	1.11	1.15	0.99	0.98	1.1
2020-04-25	1.19	1.39	1.47	1.19	1.19	1.11	0.88	0.66	0.63	0.84
2020-04-26	1.17	1.37	1.42	1.13	1.19	1.09	0.87	0.71	0.72	0.85
2020-04-27	1.15	1.37	1.4	1.1	1.13	1.07	1.2	1.12	1.98	1.21
2020-04-28	1.14	1.28	1.39	1.12	1.08	1.05	1.11	0.92	1.33	1.1
2020-04-29	1.08	1.31	1.38	1.06	1.16	1.03	1.25	1.09	1.44	1.22
2020-04-30	1.05	1.51	1.45	0.97	1.15	1.07	1.12	1.21	1.1	1.09
2020-05-01	1	1.41	1.58	1.02	1.28	1.06	1.05	1.05	1.2	1.04
2020-05-02	1.05	1.38	1.51	1.13	1.17	1.07	0.7	1.08	0.72	0.72
2020-05-03	1.08	1.34	1.4	1.07	1.32	1.05	0.81	0.67	0.73	0.79
2020-05-04	1.07	1.28	1.39	1.09	1.43	1.05	0.94	1.03	1.42	0.96
2020-05-05	1	1.21	1.38	0.98	1.44	1	1.03	1.25	1.06	1.02
2020-05-06	1	1.16	1.42	1.15	1.3	1.01	1.03	1.17	1.13	1.02
2020-05-07	0.98	1.21	1.3	1.17	1.28	1	0.99	1.19	1.07	0.99
2020-05-08	1	1.2	1.13	1.13	1.51	0.98	0.82	0.8	0.95	0.82
2020-05-09	1.1	1.27	1.18	1.28	1.61	1.07	0.62	1.03	0.71	0.65
2020-05-10	1.09	1.29	1.28	1.46	1.68	1.11	0.85	0.83	0.7	0.83
2020-05-11	1.12	1.34	1.39	1.44	1.67	1.15	1.31	1.45	1.36	1.28
2020-05-12	1.1	1.27	1.31	1.64	1.58	1.13	1.09	1.14	1.05	1.08
2020-05-13	1.08	1.34	1.24	1.64	1.67	1.13	1.06	1.16	0.91	1.04
2020-05-14	1.01	1.19	1.26	1.41	1.74	1.05	0.81	1.01	1.03	0.83
2020-05-15	1	1.13	1.33	1.16	1.47	0.99	0.85	1.38	0.76	0.85
2020-05-16	1.05	1.08	1.35	1.19	1.49	1	0.75	1.26	0.59	0.76
2020-05-17	1.2	1.12	1.3	1.19	1.51	1.04	0.75	0.91	0.64	0.75
2020-05-18	1.25	1.03	1.36	1.18	1.35	1.02	1.14	1.32	1.07	1.11
2020-05-19	1.28	1.02	1.35	1.14	1.4	1.02	1.2	1.59	1.28	1.19
2020-05-20	1.19	1.02	1.29	0.83	1.45	0.95	1.06	1.22	0.83	1.03
2020-05-21	1.14	0.99	1.3	0.9	1.48	0.95	1.02	0.97	0.82	0.98
2020-05-22	1.1	1	1.28	0.99	1.41	0.95	0.81	1.03	0.74	0.8
2020-05-23	1.11	1.03	1.32	0.94	1.46	0.97	0.63	0.95	0.47	0.65
2020-05-24	1.17	1.03	1.29	1.09	1.5	0.99	0.7	0.69	0.63	0.7
2020-05-25	1.12	1.02	1.38	1.2	1.53	1.01	0.89	1.02	1.18	0.89
2020-05-26	1.15	1.05	1.4	1.17	1.45	1.02	0.92	0.98	0.88	0.9
2020-05-27	1.1	1.04	1.31	1.15	1.27	0.96	1.01	1.14	0.8	0.98
2020-05-28	0.99	1.11	1.28	1.21	1.49	0.97	0.97	0.98	0.73	0.94
2020-05-29	1.03	1.14	1.22	1.12	1.53	0.96	0.86	1.07	0.46	0.84
2020-05-30	1.08	1.14	1.29	1.27	1.43	1.01	0.66	0.74	0.76	0.67
2020-05-31	1.13	1.2	1.33	1.4	1.5	1.05	0.75	0.58	0.47	0.73
2020-06-01	1.13	1.16	1.13	1.18	1.55	0.96	1.07	0.95	0.88	1.02
2020-06-02	1.09	1.16	1.12	1.07	1.6	0.95	1.04	1.05	1.05	1.01
2020-06-03	1.03	1.13	1.07	0.86	1.48	0.89	0.95	1.07	0.86	0.93
2020-06-04	1.01	1.08	0.97	0.98	1.39	0.84	0.89	0.88	0.91	0.86
2020-06-05	0.99	1.03	1.12	1.08	1.48	0.88	0.82	0.88	0.7	0.8
2020-06-06	1.06	1.05	1.08	1.17	1.56	0.89	0.62	0.91	0.72	0.63
2020-06-07	1.17	1.1	1.13	1.25	1.62	0.95	0.67	0.65	0.65	0.66
2020-06-08	1.15	1.19	1.17	1.33	1.68	0.99	1.09	1.51	0.76	1.06
2020-06-09	1.14	1.05	1.29	1.23	1.73	0.97	1.08	1.17	1.16	1.06
2020-06-10	1.14	0.99	1.38	1.53	1.56	0.98	1.09	1.25	1.26	1.08
2020-06-11	1.08	1.11	1.29	1.39	1.41	0.95	0.92	1.24	0.98	0.92
2020-06-12	1.08	1.16	1.15	1.48	1.54	0.93	0.96	1.4	1.38	0.96
2020-06-13	1.08	1.25	1.16	1.57	1.64	0.96	0.82	1.3	1.12	0.84
2020-06-14	1.15	1.22	1.21	1.65	1.73	0.99	0.82	1.03	0.74	0.81
2020-06-15	1.21	1.26	1.2	1.72	1.81	1.01	1.09	1.26	1.17	1.06
2020-06-16	1.27	1.02	1.24	1.52	1.89	0.95	1.13	1.52	1.02	1.11
2020-06-17	1.32	1.04	1.02	1.62	1.96	0.9	1.03	1.19	1.85	1.02
2020-06-18	1.37	1.12	0.93	1.72	2.03	0.9	1.06	1.15	0.9	1.03
2020-06-19	1.13	1.11	0.97	1.8	1.71	0.84	0.93	2.43	1.38	0.99
2020-06-20	1.21	1.25	1.05	2.2	1.85	0.95	0.73	0.86	0.52	0.71
2020-06-21	1.29	1.44	1.19	2.2	1.96	1.06	0.71	1.31	0.79	0.74
2020-06-22	1.46	1.44	1.16	2.21	2.06	1.09	1.17	1.13	1.08	1.11
2020-06-23	1.61	1.46	1.22	2.23	2.15	1.14	0.97	2.12	1.62	1.04
2020-06-24	1.39	1.26	1.36	1.91	2.23	1.04	0.97	0.65	0.83	0.91
2020-06-25	1.32	1.31	1.47	1.62	2.31	1.06	0.87	1.08	1.72	0.87
2020-06-26	1.53	1.19	1.05	1.74	1.82	0.92	0.92	0.41	0.74	0.84
2020-06-27	1.43	1.17	1.05	1.85	2.01	0.9	0.74	3.44	0.64	0.86
2020-06-28	1.49	1.24	1.26	2.37	2.84	1.06	0.67	0.55	0.63	0.63
2020-06-29	1.54	1.1	1.2	2.37	2.15	0.97	1.22	0.9	2.05	1.15
2020-06-30	1.44	1.31	1.28	1.96	1.52	0.96	0.96	0.8	1.26	0.92
2020-07-01	1.51	1.24	1.35	1.59	1.82	0.95	1.03	0.71	1.62	0.98
2020-07-02	1.4	1.19	1.41	1.78	2.1	0.94	0.96	0.81	1.87	0.92
2020-07-03	1.48	1.29	1.19	1.95	2.37	0.92	0.94	0.65	1.07	0.89
2020-07-04	1.74	1.22	1.45	2.09	2.64	1.04	0.7	0.42	1.02	0.67
2020-07-05	1.77	1.31	1.5	2.24	2.91	1.09	1.09	0.65	0.69	1.03
2020-07-06	1.98	1.22	1.56	2.38	3.19	1.14	1.26	1.74	1.78	1.25
2020-07-07	2.16	1.33	1.61	2.51	3.5	1.24	1.05	1.22	2.19	1.05
2020-07-08	1.75	1.42	1.66	2.64	3.8	1.16	1.26	0.7	2.1	1.21
2020-07-09	1.19	1.51	1.7	1.82	4.11	0.99	1.28	1.16	1.49	1.23
2020-07-10	1.09	1.59	1.74	2.11	4.4	1	0.97	1.48	2.21	0.97
2020-07-11	1.24	1.66	1.77	2.41	4.68	1.08	0.78	0.72	1.76	0.77
2020-07-12	1.05	1.73	1.8	2.69	4.96	1.07	0.71	0.71	0.72	0.69
2020-07-13	1.22	1.8	1.63	2.99	5.2	1.06	1.54	1.61	3.2	1.51
2020-07-14	1.37	1.86	1.69	3.26	5.43	1.14	1.28	1.46	1.89	1.26
2020-07-15	1.99	1.91	1.74	3.58	8.62	1.38	1.38	1.19	2.58	1.35
2020-07-16	2.48	1.95	1.57	3.88	5.01	1.32	1.21	1.6	3.07	1.21
2020-07-17	1.99	1.99	1.65	4.18	4.99	1.27	1.02	1.17	1.36	1
2020-07-18	2.55	2.31	1.72	4.49	5.25	1.52	0.87	0.87	1.87	0.86
2020-07-19	2.99	2.29	1.79	4.79	5.39	1.63	0.81	0.9	2.24	0.82
2020-07-20	2.9	2.26	1.84	7.7	5.58	1.73	1.57	3.19	1.73	1.57
2020-07-21	2.81	1.96	1.89	7.12	5.73	1.62	1.29	3.73	2.25	1.36
2020-07-22	2.32	1.99	1.94	6.54	5.89	1.53	1.37	1.58	1.87	1.36
2020-07-23	2.31	2.02	1.98	6	6.05	1.54	1.32	1.76	2.4	1.33
2020-07-24	3.1	1.75	2.02	5.51	6.19	1.65	1.27	1.6	1.28	1.26
2020-07-25	2.57	1.84	1.76	5.08	6.29	1.46	0.86	1.26	0.57	0.85
2020-07-26	2.5	1.58	1.85	4.74	6.45	1.38	0.93	1.72	1.31	0.93
2020-07-27	2.44	2.44	1.59	4.47	6.55	1.53	1.48	1.17	1.98	1.43
2020-07-28	2.41	2.7	1.73	2.83	6.62	1.55	1.32	1.36	2.57	1.31
2020-07-29	2.38	2.6	1.84	4.72	6.71	1.67	1.6	1.37	2.85	1.57
2020-07-30	2.36	2.53	1.5	4.44	6.8	1.56	1.39	1.49	2.4	1.37
2020-07-31	2.34	2.16	1.69	5.55	6.86	1.58	0.99	0.9	1.95	0.98
2020-08-01	2.32	2.77	1.87	5.05	6.89	1.81	0.77	0.99	1.99	0.79
2020-08-02	2.31	2.07	2.01	4.63	6.96	1.58	0.89	0.97	1.62	0.88
2020-08-03	2.3	1.78	2.16	5.24	6.99	1.59	1.67	1.51	4.26	1.68
2020-08-04	2.29	1.19	2.3	4.72	7.03	1.39	1.43	1.54	3.73	1.45
2020-08-05	1.96	1.8	2.44	4.23	7.06	1.45	1.42	1.41	3.78	1.44
2020-08-06	2.04	1.89	3.35	3.84	7.1	1.61	1.44	1.42	3.26	1.45
2020-08-07	1.73	2.4	3.25	3.53	7.12	1.62	1.23	1.06	2.04	1.23
2020-08-08	2.67	2.77	3.2	3.3	7.13	1.98	0.9	0.54	1.09	0.88
2020-08-09	2.54	3.03	3.86	3.12	7.16	2.14	0.8	0.93	1.02	0.8
2020-08-10	2.13	2.88	3.68	2.99	7.17	1.95	2.13	1.92	2.2	2.07
2020-08-11	2.19	2.77	3.48	2.89	7.19	1.89	1.62	2.23	2	1.61
2020-08-12	1.85	2.67	3.31	3.74	7.22	1.95	1.4	1.87	1.49	1.39
2020-08-13	1.99	2.89	2.58	3.43	7.25	1.89	1.28	1.37	1.7	1.28
2020-08-14	2.1	3.03	1.98	3.18	7.22	1.84	1.26	1.39	1.41	1.25
2020-08-15	2.66	3.11	1.41	2.97	7.24	1.88	0.76	0.95	0.65	0.75
2020-08-16	2.59	2.63	1.7	3.15	7.26	1.83	0.69	1.64	1.2	0.71
2020-08-17	3	3.17	3.05	3.25	7.27	2.28	1.73	1.64	2.43	1.71
2020-08-18	3.28	2.92	2.91	3.29	7.28	2.32	1.12	2.83	2.11	1.18
2020-08-19	3.46	2.88	3.84	3.54	7.28	2.56	1.27	2.46	2.31	1.32
2020-08-20	3.58	2.65	3.6	3.2	7.3	2.46	1.41	2.08	3.23	1.49
2020-08-21	3.61	2.28	3.47	3.12	7.32	2.34	1.14	1.52	2.01	1.18
2020-08-22	3.28	2	3.41	2.63	7.29	2.04	0.8	1.25	1.08	0.82
2020-08-23	2.71	2.09	3.34	2.42	7.3	1.89	0.84	0.84	1.29	0.85
2020-08-24	2.75	2.58	3.97	2.42	7.31	2.14	1.43	2.51	1.13	1.39
2020-08-25	1.87	2.54	3.73	2.12	7.31	1.85	1.23	2.76	1.37	1.24
2020-08-26	1.87	1.87	2.87	1.89	7.33	1.48	1.28	2.23	1.73	1.3
2020-08-27	1.67	1.82	2.84	1.86	7.33	1.4	1.47	2.38	1.63	1.47
2020-08-28	1.76	1.92	2.82	1.71	7.32	1.41	1.5	2.1	1.68	1.49
2020-08-29	1.56	1.87	2.82	2.02	7.33	1.46	1.11	1.84	1.46	1.13
2020-08-30	1.7	1.61	1.44	2.37	7.34	1.4	1	1.78	1.52	1.04
2020-08-31	1.8	1.63	2.68	2.49	7.35	1.54	1.29	1.61	2.01	1.31
2020-09-01	1.88	1.42	2.72	2.46	7.33	1.47	1.87	1.93	2.61	1.88
2020-09-02	1.23	1.24	2.79	2.09	7.34	1.2	2.37	2.89	2.37	2.33
2020-09-03	1.47	1.21	2.89	1.89	7.36	1.17	2.31	3.29	2.15	2.28
2020-09-04	1.08	1.16	2.99	1.62	7.35	1.04	1.88	3.55	1.7	1.88
2020-09-05	1.34	1.1	3.07	1.63	7.36	1.08	1.63	2.7	1.32	1.61
2020-09-06	1.57	1.25	3.15	1.86	7.33	1.28	1.13	2.32	1.3	1.17
2020-09-07	1.79	1.37	3.22	1.6	7.35	1.17	0.51	0.64	0.84	0.53

## Sheet: Job
	England	Northern Ireland	Scotland	Wales	UK
- Total\ Occupation (minor groups) - Unit : Persons	0.8	0.716	0.619	0.809199	0.8
- 1. Managers; directors and senior officials - Unit : Persons	0.0869509	0.0575312	0.0518484	0.0746536	0.0840638
- 1. Managers; directors and senior officials\ 11. Corporate managers and directors - Unit : Persons	0.0567336	0.0363599	0.031636	0.0444087	0.0543813
- 1. Managers; directors and senior officials\ 12. Other managers and proprietors - Unit : Persons	0.0302172	0.0211713	0.0202124	0.0302449	0.0296825
- 2. Professional occupations - Unit : Persons	0.139901	0.122811	0.103697	0.127814	0.138715
- 2. Professional occupations\ 21. Science; research; engineering and technology professionals - Unit : Persons	0.0339807	0.0225335	0.0230678	0.0251059	0.0329759
- 2. Professional occupations\ 22. Health professionals - Unit : Persons	0.0305184	0.0360664	0.0279447	0.0359839	0.0314823
- 2. Professional occupations\ 23. Teaching and educational professionals - Unit : Persons	0.0347584	0.0330746	0.0260296	0.0365761	0.0347867
- 2. Professional occupations\ 24. Business; media and public service professionals - Unit : Persons	0.0406439	0.0311361	0.026655	0.0301476	0.03947							NI	England	Scotland	Wales	UK
- 3. Associate professional and technical occupations - Unit : Persons	0.102344	0.0618554	0.0783017	0.087379	0.100632					population over 16		1377173	41317222	4131750	2321786	49147931
- 3. Associate professional and technical occupations\ 31. Science; engineering and technology associate professionals - Unit : Persons	0.0128623	0.00993785	0.012077	0.0126624	0.0130314					economically inactive		318000			443000
- 3. Associate professional and technical occupations\ 32. Health and social care associate professionals - Unit : Persons	0.00935772	0.00781397	0.0101693	0.0107718	0.00971931							0.230908	0.2	0.381	0.190801	0.2
- 3. Associate professional and technical occupations\ 33. Protective service occupations - Unit : Persons	0.011901	0.00389933	0.0111034	0.0117242	0.0118923							0.769092	0.8	0.619	0.809199	0.8
- 3. Associate professional and technical occupations\ 34. Culture; media and sports occupations - Unit : Persons	0.0167918	0.0089862	0.00968577	0.0126945	0.0160575
- 3. Associate professional and technical occupations\ 35. Business and public service associate professionals - Unit : Persons	0.0514312	0.0312181	0.0352663	0.039526	0.0499318											#REF!
- 4. Administrative and secretarial occupations - Unit : Persons	0.0916667	0.100694	0.0703737	0.0898482	0.092032
- 4. Administrative and secretarial occupations\ 41. Administrative occupations - Unit : Persons	0.068194	0.0819968	0.0551745	0.0697692	0.0691167
- 4. Administrative and secretarial occupations\ 42. Secretarial and related occupations - Unit : Persons	0.0234727	0.0186972	0.0151992	0.020079	0.0229154				England	NI	Scotland	Wales	UK
- 5. Skilled trades occupations - Unit : Persons	0.0908862	0.100389	0.077514	0.108761	0.0929976			healthcare	0.0957938	0.0942521	0.0824409	0.11359	0.0977088
- 5. Skilled trades occupations\ 51. Skilled agricultural and related trades - Unit : Persons	0.00860056	0.017443	0.00925317	0.0163001	0.00951745			skilled+process+elementary	0.237145	0.234685	0.197006	0.271144	0.2407
- 5. Skilled trades occupations\ 52. Skilled metal; electrical and electronic trades - Unit : Persons	0.0314372	0.0321598	0.0275291	0.0366289	0.0321246			professional+ managers + admin	0.386105	0.309817	0.278191	0.343118	0.380656
- 5. Skilled trades occupations\ 53. Skilled construction and building trades - Unit : Persons	0.0310526	0.0320203	0.0254457	0.0351982	0.0315044			sum	0.62325	0.544501	0.475197	0.614263	0.621356
- 5. Skilled trades occupations\ 54. Textiles; printing and other skilled trades - Unit : Persons	0.0197958	0.0187656	0.015286	0.0206333	0.0198512			sale+costumer service	0.141992	0.138424	0.117774	0.15836	0.143857
- 6. Caring; leisure and other service occupations - Unit : Persons	0.0746708	0.0664777	0.0601338	0.0851364	0.0753513			teaching educational	0.0347584	0.0330746	0.0260296	0.0365761	0.0347867
- 6. Caring; leisure and other service occupations\ 61. Caring personal service occupations - Unit : Persons	0.0559177	0.0503717	0.0443269	0.0668347	0.0565072
- 6. Caring; leisure and other service occupations\ 62. Leisure; travel and related personal service occupations - Unit : Persons	0.0187531	0.016106	0.0158069	0.0183017	0.0188441				0.765242
- 7. Sales and customer service occupations - Unit : Persons	0.0673211	0.0719464	0.0576397	0.0732235	0.0685061
- 7. Sales and customer service occupations\ 71. Sales occupations - Unit : Persons	0.0546082	0.0625739	0.0451864	0.0603901	0.0555688
- 7. Sales and customer service occupations\ 72. Customer service occupations - Unit : Persons	0.0127129	0.00937245	0.0124533	0.0128333	0.0129373
- 8. Process; plant and machine operatives - Unit : Persons	0.0574826	0.0569802	0.0476121	0.0658656	0.058338
- 8. Process; plant and machine operatives\ 81. Process; plant and machine operatives - Unit : Persons	0.0269197	0.0275735	0.0213231	0.0346392	0.0274119
- 8. Process; plant and machine operatives\ 82. Transport and mobile machine drivers and operatives - Unit : Persons	0.030563	0.0294066	0.026289	0.0312264	0.0309261
- 9. Elementary occupations - Unit : Persons	0.0887763	0.0773159	0.0718795	0.0965182	0.0893639
- 9. Elementary occupations\ 91. Elementary trades and related occupations - Unit : Persons	0.0132717	0.0135653	0.0113714	0.0206232	0.0137674
- 9. Elementary occupations\ 92. Elementary administration and service occupations - Unit : Persons	0.0755046	0.0637506	0.0605081	0.0758951	0.0755966

## Sheet: Scenarios
	England	NI	Scotland	Wales	UK			England	NI	Scotland	Wales	UK
healthcare	0.0957938	0.0942521	0.0824409	0.11359	0.0977088			9.57938	9.42521	8.24409	11.359	9.77088
skilled+process+elementary	0.237145	0.234685	0.197006	0.271144	0.2407			23.7145	23.4685	19.7006	27.1144	24.07
professional+ managers + admin	0.386105	0.309817	0.278191	0.343118	0.380656			38.6105	30.9817	27.8191	34.3118	38.0656
sum	0.62325	0.544501	0.475197	0.614263	0.621356			62.325	54.4501	47.5197	61.4263	62.1356
sale+costumer service	0.141992	0.138424	0.117774	0.15836	0.143857			14.1992	13.8424	11.7774	15.836	14.3857
teaching educational	0.0347584	0.0330746	0.0260296	0.0365761	0.0347867			3.47584	3.30746	2.60296	3.65761	3.47867
								96.5242	96.6925	97.397	96.3424	96.5213

## Sheet: Info
population	%UK population	https://www.ons.gov.uk/peoplepopulationandcommunity/populationandmigration/populationestimates/datasets/populationestimatesforukenglandandwalesscotlandandnorthernireland
	%NI HSC trusts	NISRA
