# Supplementary material for: Sensitivity analysis of the infection transmissibility in the UK during the COVID-19 pandemic
Source: PeerJ. 2021 Feb 25;9:e10992. doi: 10.7717/peerj.10992 (PMC7916534; doi:10.7717/peerj.10992)
Supplement: Supplemental Information 2 [file peerj-09-10992-s002.zip]

Archive with 4 entries (4 files):
- exit_scenarios.m
- reciprocal_contacts.m
- regional_R0calc.m
- social_bahaviour.m
