# Supplementary material for: Sensitivity analysis of the infection transmissibility in the UK during the COVID-19 pandemic
Source: PeerJ. 2021 Feb 25;9:e10992. doi: 10.7717/peerj.10992 (PMC7916534; doi:10.7717/peerj.10992)
Supplement: Supplemental Information 3 [file peerj-09-10992-s003.zip]

Archive with 4 entries (4 files):
- BBC_week.xls
- BBC_weekend.xls
- BBC_wk5yr.xlsx
- BBC_wknd5yr.xlsx
