# Supplementary material for: Sensitivity analysis of the infection transmissibility in the UK during the COVID-19 pandemic
Source: PeerJ. 2021 Feb 25;9:e10992. doi: 10.7717/peerj.10992 (PMC7916534; doi:10.7717/peerj.10992)
Supplement: Supplemental Information 3 [file peerj-09-10992-s003.zip › BBC_week.xls]

## Sheet: all_home
estimated_age_group	13-14	15-17	18-19	20-21	22-24	25-29	30-34	35-39	40-44	45-49	50-54	55-59	60-64	65-69	70-74	75+
0-4	0.0463918	0.0258765	0.0294451	0.0280702	0.0391459	0.115316	0.387981	0.442657	0.194543	0.0702373	0.022503	0.0375264	0.0710448	0.0543188	0.0373665	0.015544
2020-09-05	0.126289	0.0784641	0.0385051	0.019883	0.0128114	0.0607867	0.147025	0.349121	0.438523	0.218089	0.0777734	0.0332981	0.0519403	0.0614426	0.0302491	0.015544
2020-12-10	0.226804	0.105175	0.0339751	0.0339181	0.00996441	0.0187723	0.0411319	0.0971105	0.260353	0.219051	0.10304	0.0285412	0.0214925	0.0249332	0.0213523	0.00518135
13-14	0.134021	0.171953	0.0453001	0.0245614	0.0106762	0.0107271	0.0160443	0.0420018	0.12199	0.157152	0.0986972	0.0443975	0.0149254	0.00979519	0.0142349	0.015544
15-17	0.159794	0.25626	0.235561	0.071345	0.0284698	0.00774732	0.0110852	0.0348525	0.104334	0.193714	0.181603	0.0739958	0.038209	0.0249332	0.0142349	0.0414508
18-19	0.056701	0.105175	1.00793	0.270175	0.0683274	0.0202622	0.00700117	0.0125112	0.0333868	0.0731238	0.10304	0.0565539	0.0316418	0.0124666	0.00177936	0.015544
20-21	0.0128866	0.0534224	0.349943	0.957895	0.176512	0.0446961	0.00729288	0.00863867	0.0266453	0.0487492	0.0738255	0.0549683	0.0316418	0.0106857	0.0106762	0.0362694
22-24	0.0180412	0.0367279	0.139298	0.405848	0.535231	0.142729	0.0332555	0.0214477	0.0208668	0.0500321	0.0994868	0.0998943	0.0549254	0.0276046	0.0177936	0.0310881
25-29	0.0309278	0.0342237	0.0588901	0.122807	0.339502	0.579261	0.232205	0.0732797	0.0446228	0.0590122	0.0852744	0.154863	0.12	0.064114	0.0427046	0.0362694
30-34	0.0463918	0.0450751	0.0339751	0.0315789	0.0775801	0.233015	0.553676	0.223414	0.0728732	0.0500321	0.0457955	0.0951374	0.105672	0.0845948	0.0462633	0.0569948
35-39	0.103093	0.100167	0.0385051	0.0467836	0.0234875	0.0804529	0.247666	0.464701	0.240449	0.0955741	0.050533	0.0597252	0.0985075	0.130899	0.103203	0.0466321
40-44	0.268041	0.229549	0.14043	0.0736842	0.0384342	0.044994	0.0848891	0.238904	0.434029	0.223541	0.10225	0.0544397	0.0752239	0.0881567	0.104982	0.0829016
45-49	0.417526	0.449917	0.229898	0.140351	0.0868327	0.0384386	0.031797	0.080429	0.207063	0.381013	0.187525	0.0808668	0.0746269	0.0703473	0.0658363	0.103627
50-54	0.268041	0.392321	0.334088	0.266667	0.213523	0.102503	0.0495916	0.0551087	0.100161	0.186017	0.39242	0.221987	0.125373	0.0721282	0.0640569	0.124352
55-59	0.0927835	0.202003	0.15855	0.136842	0.148043	0.11621	0.071762	0.0387251	0.0359551	0.0590122	0.175286	0.349366	0.226866	0.114871	0.0836299	0.0725389
60-64	0.0309278	0.0742905	0.0226501	0.0526316	0.0704626	0.0884982	0.10035	0.0735776	0.0337079	0.0362412	0.0619818	0.155391	0.368358	0.262689	0.126335	0.11399
65-69	0.0360825	0.0325543	0.015855	0.0421053	0.0320285	0.0461859	0.0615519	0.0780459	0.0626003	0.0400898	0.0288196	0.0665962	0.16	0.354408	0.240214	0.0932642
70-74	0.0154639	0.0217028	0.0169875	0.0245614	0.0220641	0.022646	0.0242124	0.0500447	0.0635634	0.0522771	0.0252665	0.0264271	0.0632836	0.173642	0.411032	0.284974
75+	0.0386598	0.0434057	0.0407701	0.0374269	0.0284698	0.0181764	0.0166278	0.0223414	0.0359551	0.0663887	0.0663245	0.0687104	0.081791	0.0926091	0.13879	0.430052
	0-4	2020-09-05	2014-10-01	15-19	20-24	25-29	30-34	35-39	40-44	45-49	50-54	55-59	60-64	65-69	70-74	75+
0-4	0	0	0.0463918	0.0553215	0.0672161	0.115316	0.387981	0.442657	0.194543	0.0702373	0.022503	0.0375264	0.0710448	0.0543188	0.0373665	0.015544
2020-09-05	0	0	0.126289	0.116969	0.0326944	0.0607867	0.147025	0.349121	0.438523	0.218089	0.0777734	0.0332981	0.0519403	0.0614426	0.0302491	0.015544
2014-10-01	0	0	0.360825	0.356404	0.0791201	0.0294994	0.0571762	0.139112	0.382343	0.376203	0.201737	0.0729387	0.0364179	0.0347284	0.0355872	0.0207254
15-19	0	0	0.216495	1.60492	0.438318	0.0280095	0.0180863	0.0473637	0.137721	0.266838	0.284643	0.13055	0.0698507	0.0373998	0.0160142	0.0569948
20-24	0	0	0.0309278	0.579391	2.07549	0.187426	0.0405484	0.0300864	0.047512	0.0987813	0.173312	0.154863	0.0865672	0.0382903	0.0284698	0.0673575
25-29	0	0	0.0309278	0.0931139	0.462309	0.579261	0.232205	0.0732797	0.0446228	0.0590122	0.0852744	0.154863	0.12	0.064114	0.0427046	0.0362694
30-34	0	0	0.0463918	0.0790502	0.109159	0.233015	0.553676	0.223414	0.0728732	0.0500321	0.0457955	0.0951374	0.105672	0.0845948	0.0462633	0.0569948
35-39	0	0	0.103093	0.138672	0.0702712	0.0804529	0.247666	0.464701	0.240449	0.0955741	0.050533	0.0597252	0.0985075	0.130899	0.103203	0.0466321
40-44	0	0	0.268041	0.36998	0.112118	0.044994	0.0848891	0.238904	0.434029	0.223541	0.10225	0.0544397	0.0752239	0.0881567	0.104982	0.0829016
45-49	0	0	0.417526	0.679815	0.227184	0.0384386	0.031797	0.080429	0.207063	0.381013	0.187525	0.0808668	0.0746269	0.0703473	0.0658363	0.103627
50-54	0	0	0.268041	0.726409	0.48019	0.102503	0.0495916	0.0551087	0.100161	0.186017	0.39242	0.221987	0.125373	0.0721282	0.0640569	0.124352
55-59	0	0	0.0927835	0.360554	0.284885	0.11621	0.071762	0.0387251	0.0359551	0.0590122	0.175286	0.349366	0.226866	0.114871	0.0836299	0.0725389
60-64	0	0	0.0309278	0.0969405	0.123094	0.0884982	0.10035	0.0735776	0.0337079	0.0362412	0.0619818	0.155391	0.368358	0.262689	0.126335	0.11399
65-69	0	0	0.0360825	0.0484093	0.0741337	0.0461859	0.0615519	0.0780459	0.0626003	0.0400898	0.0288196	0.0665962	0.16	0.354408	0.240214	0.0932642
70-74	0	0	0.0154639	0.0386904	0.0466255	0.022646	0.0242124	0.0500447	0.0635634	0.0522771	0.0252665	0.0264271	0.0632836	0.173642	0.411032	0.284974
75+	0	0	0.0386598	0.0841758	0.0658967	0.0181764	0.0166278	0.0223414	0.0359551	0.0663887	0.0663245	0.0687104	0.081791	0.0926091	0.13879	0.430052

## Sheet: all_work
estimated_age_group	13-14	15-17	18-19	20-21	22-24	25-29	30-34	35-39	40-44	45-49	50-54	55-59	60-64	65-69	70-74	75+
0-4	0	0.0108514	0.00792752	0.0292398	0.0683274	0.0750894	0.0478413	0.054513	0.0674157	0.030789	0.0398737	0.0332981	0.00716418	0.0115761	0	0
2020-09-05	0	0.0217028	0.0872027	0.118129	0.127402	0.0932658	0.116686	0.12541	0.136116	0.101347	0.0789578	0.0755814	0.0250746	0.0249332	0	0
2020-12-10	0	0.0183639	0.0192525	0.0397661	0.0626335	0.0840286	0.0866394	0.0843015	0.0780096	0.0618987	0.0777734	0.0433404	0.0173134	0.00534283	0	0
13-14	0	0.00584307	0.0011325	0.00467836	0.0846975	0.0804529	0.107935	0.0887697	0.0459069	0.0779346	0.0896171	0.0311839	0.0191045	0.00801425	0	0
15-17	0.00773196	0.0308848	0.0271801	0.0409357	0.0903915	0.139452	0.189615	0.134048	0.0914928	0.12925	0.0852744	0.0671247	0.0364179	0.00801425	0.00355872	0
18-19	0.00515464	0.0275459	0.157418	0.120468	0.0996441	0.0762813	0.0875146	0.0792374	0.0844302	0.0593329	0.0529017	0.051797	0.038209	0.0115761	0.00711744	0.00518135
20-21	0.00257732	0.0191987	0.12231	0.369591	0.193594	0.153754	0.156651	0.108728	0.107223	0.117704	0.0825109	0.0835095	0.0608955	0.0231523	0.0160142	0
22-24	0	0.0283806	0.0939977	0.304094	0.59573	0.440703	0.316803	0.250223	0.255217	0.214881	0.167785	0.167548	0.0919403	0.0311665	0.00711744	0.0103627
25-29	0.0154639	0.0434057	0.141563	0.350877	0.927402	1.1323	0.898775	0.680965	0.577207	0.549391	0.421634	0.387421	0.206567	0.0694568	0.0177936	0.0103627
30-34	0.00773196	0.0392321	0.123443	0.283041	0.65694	0.978546	0.96937	0.817099	0.757303	0.671264	0.548756	0.471459	0.25791	0.101514	0.024911	0.015544
35-39	0.0128866	0.0325543	0.0849377	0.235088	0.445552	0.679678	0.782089	0.820971	0.771108	0.705581	0.598105	0.478858	0.266866	0.13179	0.0498221	0.0518135
40-44	0.00773196	0.0300501	0.0860702	0.188304	0.386477	0.579857	0.668903	0.765267	0.784591	0.655228	0.615871	0.525899	0.266866	0.109528	0.0427046	0.0466321
45-49	0.00515464	0.0267112	0.0588901	0.139181	0.221352	0.353099	0.407526	0.449806	0.539326	0.499359	0.447296	0.375793	0.189254	0.11309	0.0320285	0.0259067
50-54	0.00515464	0.0267112	0.0656852	0.168421	0.299644	0.408224	0.431739	0.489127	0.572713	0.564144	0.543229	0.428647	0.266269	0.133571	0.0373665	0.0362694
55-59	0.00257732	0.0166945	0.0464326	0.0888889	0.180783	0.22944	0.25846	0.306226	0.3374	0.402502	0.417292	0.338795	0.205373	0.0854853	0.0569395	0.015544
60-64	0.00773196	0.0175292	0.0509626	0.097076	0.143772	0.156436	0.166278	0.179327	0.196469	0.207184	0.249112	0.213002	0.13194	0.0890472	0.0355872	0.0207254
65-69	0.00257732	0.00417362	0.0215176	0.0619883	0.0818505	0.0879023	0.0866394	0.0857909	0.0860353	0.104875	0.091591	0.089852	0.0746269	0.0480855	0.0266904	0.0259067
70-74	0.00257732	0.00417362	0.01812	0.025731	0.058363	0.0587008	0.0568845	0.0551087	0.0510433	0.0689545	0.0746151	0.0718816	0.0453731	0.0445236	0.0088968	0.0569948
75+	0	0.00584307	0.0124575	0.045614	0.135231	0.110846	0.094224	0.0926422	0.111396	0.137909	0.154757	0.0993658	0.0991045	0.0382903	0.0160142	0.0207254
	0-4	2020-09-05	2014-10-01	15-19	20-24	25-29	30-34	35-39	40-44	45-49	50-54	55-59	60-64	65-69	70-74	75+
0-4	0	0	0	0.0187789	0.0975672	0.0750894	0.0478413	0.054513	0.0674157	0.030789	0.0398737	0.0332981	0.00716418	0.0115761	0	0
2020-09-05	0	0	0	0.108906	0.245531	0.0932658	0.116686	0.12541	0.136116	0.101347	0.0789578	0.0755814	0.0250746	0.0249332	0	0
2014-10-01	0	0	0	0.0445921	0.191775	0.164482	0.194574	0.173071	0.123917	0.139833	0.16739	0.0745243	0.0364179	0.0133571	0	0
15-19	0	0	0.0128866	0.243029	0.351439	0.215733	0.27713	0.213286	0.175923	0.188582	0.138176	0.118922	0.0746269	0.0195904	0.0106762	0.00518135
20-24	0	0	0.00257732	0.263887	1.46301	0.594458	0.473454	0.358951	0.36244	0.332585	0.250296	0.251057	0.152836	0.0543188	0.0231317	0.0103627
25-29	0	0	0.0154639	0.184969	1.27828	1.1323	0.898775	0.680965	0.577207	0.549391	0.421634	0.387421	0.206567	0.0694568	0.0177936	0.0103627
30-34	0	0	0.00773196	0.162675	0.93998	0.978546	0.96937	0.817099	0.757303	0.671264	0.548756	0.471459	0.25791	0.101514	0.024911	0.015544
35-39	0	0	0.0128866	0.117492	0.680639	0.679678	0.782089	0.820971	0.771108	0.705581	0.598105	0.478858	0.266866	0.13179	0.0498221	0.0518135
40-44	0	0	0.00773196	0.11612	0.574781	0.579857	0.668903	0.765267	0.784591	0.655228	0.615871	0.525899	0.266866	0.109528	0.0427046	0.0466321
45-49	0	0	0.00515464	0.0856013	0.360534	0.353099	0.407526	0.449806	0.539326	0.499359	0.447296	0.375793	0.189254	0.11309	0.0320285	0.0259067
50-54	0	0	0.00515464	0.0923963	0.468065	0.408224	0.431739	0.489127	0.572713	0.564144	0.543229	0.428647	0.266269	0.133571	0.0373665	0.0362694
55-59	0	0	0.00257732	0.0631271	0.269672	0.22944	0.25846	0.306226	0.3374	0.402502	0.417292	0.338795	0.205373	0.0854853	0.0569395	0.015544
60-64	0	0	0.00773196	0.0684918	0.240848	0.156436	0.166278	0.179327	0.196469	0.207184	0.249112	0.213002	0.13194	0.0890472	0.0355872	0.0207254
65-69	0	0	0.00257732	0.0256912	0.143839	0.0879023	0.0866394	0.0857909	0.0860353	0.104875	0.091591	0.089852	0.0746269	0.0480855	0.0266904	0.0259067
70-74	0	0	0.00257732	0.0222937	0.084094	0.0587008	0.0568845	0.0551087	0.0510433	0.0689545	0.0746151	0.0718816	0.0453731	0.0445236	0.0088968	0.0569948
75+	0	0	0	0.0183006	0.180845	0.110846	0.094224	0.0926422	0.111396	0.137909	0.154757	0.0993658	0.0991045	0.0382903	0.0160142	0.0207254

## Sheet: all_school
estimated_age_group	13-14	15-17	18-19	20-21	22-24	25-29	30-34	35-39	40-44	45-49	50-54	55-59	60-64	65-69	70-74	75+
0-4	0.0128866	0.0317195	0.0101925	0.00233918	0.00142349	0.011621	0.0215869	0.0417039	0.0333868	0.0179602	0.0114489	0.00845666	0.00776119	0.00445236	0.00533808	0
2020-09-05	0.0412371	0.00584307	0	0.0175439	0.0263345	0.0470799	0.0495916	0.0962169	0.161156	0.0926876	0.0761942	0.0459831	0.106269	0.0115761	0.0266904	0.00518135
2020-12-10	0.590206	0.0592654	0.00339751	0.0596491	0.00355872	0.0300954	0.0490082	0.0637474	0.0642055	0.103913	0.0347414	0.0232558	0.0322388	0.0133571	0.0177936	0.0103627
13-14	2.32474	0.27212	0.0101925	0.0678363	0.00925267	0.045292	0.0644691	0.0384272	0.0430177	0.0686337	0.0548756	0.0248414	0.0197015	0.00178094	0.00177936	0
15-17	0.770619	3.76043	0.477916	0.0526316	0.00711744	0.0363528	0.0635939	0.0708966	0.023114	0.0577293	0.0596131	0.0544397	0.0292537	0.00267142	0	0.0103627
18-19	0.0386598	0.813856	1.3205	0.238596	0.0419929	0.00744934	0.0128355	0.0160858	0.0134831	0.0169981	0.0236873	0.0153277	0.0113433	0.000890472	0	0
20-21	0.00515464	0.0525876	0.428086	0.819883	0.148043	0.0196663	0.0075846	0.0122133	0.0128411	0.00898012	0.00592183	0.000528541	0.00238806	0	0.00177936	0
22-24	0.0180412	0.0642738	0.14949	0.353216	0.219929	0.0366508	0.0291715	0.0229371	0.023435	0.0141116	0.00473747	0.00264271	0.00895522	0.00267142	0	0
25-29	0.0747423	0.126043	0.0747452	0.126316	0.106762	0.0575089	0.0609685	0.0637474	0.0529695	0.0320718	0.0181603	0.0100423	0.0119403	0.00356189	0.00177936	0
30-34	0.126289	0.15025	0.0645527	0.0795322	0.0313167	0.0396305	0.0878063	0.093238	0.0895666	0.0596536	0.0351362	0.0216702	0.0173134	0.0222618	0.00711744	0.0103627
35-39	0.0747423	0.155259	0.0758777	0.0538012	0.0377224	0.0312872	0.0825554	0.157879	0.139968	0.0772931	0.0446111	0.0221987	0.0214925	0.016919	0.00533808	0.015544
40-44	0.0798969	0.138564	0.0758777	0.0561404	0.0284698	0.0286055	0.0589265	0.136431	0.163724	0.0788967	0.0457955	0.02537	0.0191045	0.0142476	0.024911	0.015544
45-49	0.0463918	0.0976628	0.0441676	0.0830409	0.0142349	0.0104291	0.0242124	0.0369377	0.0658106	0.0474663	0.0307935	0.0221987	0.0137313	0.00534283	0.00533808	0.0103627
50-54	0.0386598	0.112688	0.0702152	0.0409357	0.0185053	0.0151967	0.029755	0.0333631	0.0536116	0.035279	0.0228977	0.0200846	0.0143284	0.00445236	0.00711744	0.015544
55-59	0.0180412	0.042571	0.0169875	0.00935673	0.00640569	0.00625745	0.0119603	0.0116175	0.0205457	0.0189224	0.0118437	0.0147992	0.0125373	0.00267142	0.00177936	0.0259067
60-64	0.0154639	0.0191987	0.00566251	0.00818713	0.00355872	0.00357569	0.00554259	0.00714924	0.00802568	0.00801796	0.00473747	0.00687104	0.00656716	0.00445236	0.00177936	0.00518135
65-69	0.00257732	0.0191987	0	0.00116959	0.00142349	0.00268176	0.00291715	0.00178731	0.00930979	0.00288647	0.00236873	0.00475687	0.000597015	0.00890472	0.00177936	0
70-74	0	0.00500835	0.00339751	0	0.00284698	0.000893921	0	0.00119154	0.00256822	0.00160359	0.00157916	0.00317125	0.00119403	0.00178094	0.00177936	0
75+	0.0103093	0.00417362	0	0.00116959	0.00355872	0.000297974	0.000583431	0	0.00256822	0.000641437	0.000394789	0.00158562	0	0	0.00533808	0.00518135
	0-4	2020-09-05	2014-10-01	15-19	20-24	25-29	30-34	35-39	40-44	45-49	50-54	55-59	60-64	65-69	70-74	75+
0-4	0	0	0.0128866	0.0419121	0.00376267	0.011621	0.0215869	0.0417039	0.0333868	0.0179602	0.0114489	0.00845666	0.00776119	0.00445236	0.00533808	0
2020-09-05	0	0	0.0412371	0.00584307	0.0438784	0.0470799	0.0495916	0.0962169	0.161156	0.0926876	0.0761942	0.0459831	0.106269	0.0115761	0.0266904	0.00518135
2014-10-01	0	0	2.91495	0.344976	0.140297	0.0753874	0.113477	0.102175	0.107223	0.172547	0.0896171	0.0480973	0.0519403	0.015138	0.019573	0.0103627
15-19	0	0	0.809278	6.3727	0.340338	0.0438021	0.0764294	0.0869824	0.0365971	0.0747274	0.0833004	0.0697674	0.040597	0.00356189	0	0.0103627
20-24	0	0	0.0231959	0.694438	1.54107	0.056317	0.0367561	0.0351504	0.0362761	0.0230917	0.0106593	0.00317125	0.0113433	0.00267142	0.00177936	0
25-29	0	0	0.0747423	0.200789	0.233077	0.0575089	0.0609685	0.0637474	0.0529695	0.0320718	0.0181603	0.0100423	0.0119403	0.00356189	0.00177936	0
30-34	0	0	0.126289	0.214803	0.110849	0.0396305	0.0878063	0.093238	0.0895666	0.0596536	0.0351362	0.0216702	0.0173134	0.0222618	0.00711744	0.0103627
35-39	0	0	0.0747423	0.231136	0.0915236	0.0312872	0.0825554	0.157879	0.139968	0.0772931	0.0446111	0.0221987	0.0214925	0.016919	0.00533808	0.015544
40-44	0	0	0.0798969	0.214442	0.0846101	0.0286055	0.0589265	0.136431	0.163724	0.0788967	0.0457955	0.02537	0.0191045	0.0142476	0.024911	0.015544
45-49	0	0	0.0463918	0.14183	0.0972758	0.0104291	0.0242124	0.0369377	0.0658106	0.0474663	0.0307935	0.0221987	0.0137313	0.00534283	0.00533808	0.0103627
50-54	0	0	0.0386598	0.182903	0.059441	0.0151967	0.029755	0.0333631	0.0536116	0.035279	0.0228977	0.0200846	0.0143284	0.00445236	0.00711744	0.015544
55-59	0	0	0.0180412	0.0595585	0.0157624	0.00625745	0.0119603	0.0116175	0.0205457	0.0189224	0.0118437	0.0147992	0.0125373	0.00267142	0.00177936	0.0259067
60-64	0	0	0.0154639	0.0248612	0.0117459	0.00357569	0.00554259	0.00714924	0.00802568	0.00801796	0.00473747	0.00687104	0.00656716	0.00445236	0.00177936	0.00518135
65-69	0	0	0.00257732	0.0191987	0.00259308	0.00268176	0.00291715	0.00178731	0.00930979	0.00288647	0.00236873	0.00475687	0.000597015	0.00890472	0.00177936	0
70-74	0	0	0	0.00840586	0.00284698	0.000893921	0	0.00119154	0.00256822	0.00160359	0.00157916	0.00317125	0.00119403	0.00178094	0.00177936	0
75+	0	0	0.0103093	0.00417362	0.00472831	0.000297974	0.000583431	0	0.00256822	0.000641437	0.000394789	0.00158562	0	0	0.00533808	0.00518135

## Sheet: all_other
estimated_age_group	13-14	15-17	18-19	20-21	22-24	25-29	30-34	35-39	40-44	45-49	50-54	55-59	60-64	65-69	70-74	75+
0-4	0.00773196	0.00834725	0.0147225	0.0105263	0.0170819	0.0435042	0.109977	0.116473	0.0462279	0.0234124	0.0228977	0.0301268	0.0471642	0.0650045	0.0640569	0.015544
2020-09-05	0.0335052	0.0651085	0.0124575	0.0140351	0.00996441	0.0277116	0.0457993	0.0848972	0.058427	0.0490699	0.0228977	0.0385835	0.0823881	0.048976	0.0427046	0.015544
2020-12-10	0.0695876	0.0267112	0.0203851	0.0245614	0.00284698	0.011919	0.0280047	0.0187668	0.035313	0.0320718	0.0201342	0.0132135	0.0179104	0.0240427	0.0320285	0.00518135
13-14	0.175258	0.0434057	0.011325	0.00350877	0.0128114	0.00744934	0.0110852	0.0131069	0.0157303	0.0256575	0.0153968	0.0137421	0.0131343	0.016919	0.0213523	0.00518135
15-17	0.0927835	0.292154	0.103058	0.0222222	0.0291815	0.022348	0.0247958	0.0220435	0.0227929	0.0362412	0.0264508	0.0264271	0.0256716	0.0311665	0.0338078	0.0310881
18-19	0.0128866	0.0876461	0.537939	0.246784	0.0733096	0.0473778	0.0271295	0.0303843	0.035313	0.0420141	0.0434268	0.0433404	0.0513433	0.0347284	0.0373665	0.0518135
20-21	0.0180412	0.0383973	0.371461	0.712281	0.261922	0.0876043	0.0714702	0.0652368	0.0690209	0.0744067	0.0892223	0.0845666	0.0985075	0.0881567	0.0907473	0.0621762
22-24	0.0489691	0.0434057	0.201586	0.382456	0.450534	0.222288	0.175904	0.148645	0.138042	0.163246	0.156336	0.165433	0.178507	0.178985	0.13879	0.119171
25-29	0.0618557	0.105175	0.19026	0.318129	0.519573	0.556615	0.433781	0.353292	0.313965	0.342848	0.30912	0.352008	0.380299	0.404274	0.313167	0.26943
30-34	0.056701	0.0759599	0.13137	0.217544	0.281139	0.419845	0.546383	0.422699	0.330016	0.35247	0.304777	0.354123	0.41791	0.445236	0.421708	0.316062
35-39	0.064433	0.0525876	0.0939977	0.161404	0.189324	0.224076	0.364352	0.441466	0.365008	0.3127	0.295302	0.32611	0.413134	0.465717	0.336299	0.316062
40-44	0.0670103	0.0792988	0.106455	0.11462	0.165125	0.211859	0.277713	0.364909	0.417014	0.347979	0.324911	0.339852	0.426269	0.494212	0.421708	0.321244
45-49	0.0592784	0.057596	0.0849377	0.0783626	0.104626	0.119785	0.147608	0.199881	0.251685	0.285119	0.245953	0.253171	0.311642	0.370436	0.350534	0.42487
50-54	0.0850515	0.0659432	0.0849377	0.14386	0.158719	0.174911	0.21762	0.220435	0.255217	0.309814	0.358073	0.345137	0.461493	0.550312	0.459075	0.46114
55-59	0.0335052	0.033389	0.0532276	0.0631579	0.0839858	0.13379	0.145858	0.148347	0.156661	0.19211	0.241216	0.363636	0.42806	0.462155	0.364769	0.321244
60-64	0.0309278	0.0383973	0.0543601	0.0374269	0.0676157	0.0902861	0.11902	0.121835	0.114928	0.13406	0.182392	0.327696	0.410746	0.527159	0.47331	0.367876
65-69	0.0283505	0.0166945	0.0283126	0.0374269	0.0206406	0.0545292	0.0746791	0.0837057	0.0924559	0.0946119	0.105803	0.178118	0.298507	0.552983	0.540925	0.450777
70-74	0.0515464	0.0125209	0.0271801	0.0187135	0.0234875	0.0360548	0.0408401	0.0586833	0.0751204	0.0843489	0.0726411	0.120507	0.196418	0.388246	0.47331	0.42487
75+	0.108247	0.015025	0.0260476	0.0362573	0.0462633	0.0354589	0.0373396	0.0408102	0.0516854	0.0795382	0.104224	0.163848	0.201791	0.319679	0.446619	0.497409
	0-4	2020-09-05	2014-10-01	15-19	20-24	25-29	30-34	35-39	40-44	45-49	50-54	55-59	60-64	65-69	70-74	75+
0-4	0	0	0.00773196	0.0230698	0.0276082	0.0435042	0.109977	0.116473	0.0462279	0.0234124	0.0228977	0.0301268	0.0471642	0.0650045	0.0640569	0.015544
2020-09-05	0	0	0.0335052	0.077566	0.0239995	0.0277116	0.0457993	0.0848972	0.058427	0.0490699	0.0228977	0.0385835	0.0823881	0.048976	0.0427046	0.015544
2014-10-01	0	0	0.244845	0.101827	0.0437285	0.0193683	0.0390898	0.0318737	0.0510433	0.0577293	0.035531	0.0269556	0.0310448	0.0409617	0.0533808	0.0103627
15-19	0	0	0.10567	1.0208	0.371497	0.0697259	0.0519253	0.0524278	0.0581059	0.0782553	0.0698776	0.0697674	0.0770149	0.0658949	0.0711744	0.0829016
20-24	0	0	0.0670103	0.654849	1.80719	0.309893	0.247375	0.213881	0.207063	0.237652	0.245559	0.25	0.277015	0.267142	0.229537	0.181347
25-29	0	0	0.0618557	0.295436	0.837702	0.556615	0.433781	0.353292	0.313965	0.342848	0.30912	0.352008	0.380299	0.404274	0.313167	0.26943
30-34	0	0	0.056701	0.20733	0.498683	0.419845	0.546383	0.422699	0.330016	0.35247	0.304777	0.354123	0.41791	0.445236	0.421708	0.316062
35-39	0	0	0.064433	0.146585	0.350727	0.224076	0.364352	0.441466	0.365008	0.3127	0.295302	0.32611	0.413134	0.465717	0.336299	0.316062
40-44	0	0	0.0670103	0.185754	0.279744	0.211859	0.277713	0.364909	0.417014	0.347979	0.324911	0.339852	0.426269	0.494212	0.421708	0.321244
45-49	0	0	0.0592784	0.142534	0.182989	0.119785	0.147608	0.199881	0.251685	0.285119	0.245953	0.253171	0.311642	0.370436	0.350534	0.42487
50-54	0	0	0.0850515	0.150881	0.302579	0.174911	0.21762	0.220435	0.255217	0.309814	0.358073	0.345137	0.461493	0.550312	0.459075	0.46114
55-59	0	0	0.0335052	0.0866166	0.147144	0.13379	0.145858	0.148347	0.156661	0.19211	0.241216	0.363636	0.42806	0.462155	0.364769	0.321244
60-64	0	0	0.0309278	0.0927575	0.105043	0.0902861	0.11902	0.121835	0.114928	0.13406	0.182392	0.327696	0.410746	0.527159	0.47331	0.367876
65-69	0	0	0.0283505	0.0450071	0.0580675	0.0545292	0.0746791	0.0837057	0.0924559	0.0946119	0.105803	0.178118	0.298507	0.552983	0.540925	0.450777
70-74	0	0	0.0515464	0.0397009	0.042201	0.0360548	0.0408401	0.0586833	0.0751204	0.0843489	0.0726411	0.120507	0.196418	0.388246	0.47331	0.42487
75+	0	0	0.108247	0.0410726	0.0825207	0.0354589	0.0373396	0.0408102	0.0516854	0.0795382	0.104224	0.163848	0.201791	0.319679	0.446619	0.497409

## Sheet: physical_home
estimated_age_group	13-14	15-17	18-19	20-21	22-24	25-29	30-34	35-39	40-44	45-49	50-54	55-59	60-64	65-69	70-74	75+
0-4	0.0360825	0.0166945	0.0226501	0.0210526	0.0341637	0.106377	0.353559	0.406017	0.179454	0.0615779	0.0173707	0.0311839	0.0573134	0.0480855	0.024911	0.00518135
2020-09-05	0.0489691	0.0325543	0.0169875	0.0128655	0.00854093	0.04559	0.121937	0.303247	0.380417	0.186337	0.0615871	0.0243129	0.0352239	0.0480855	0.019573	0.015544
2020-12-10	0.0618557	0.0358932	0.0169875	0.0140351	0.00355872	0.011323	0.0271295	0.0732797	0.2	0.169339	0.0706672	0.0169133	0.0119403	0.0186999	0.0124555	0.00518135
13-14	0.0438144	0.0417362	0.0124575	0.00701754	0.00355872	0.00506555	0.00904317	0.0262139	0.0911717	0.103592	0.0627714	0.0200846	0.00895522	0.0062333	0.0106762	0.00518135
15-17	0.0515464	0.0759599	0.0611552	0.0245614	0.00925267	0.00357569	0.00437573	0.01549	0.0635634	0.103271	0.100276	0.0359408	0.0149254	0.00979519	0.0106762	0.0207254
18-19	0.0154639	0.0409015	0.19479	0.0830409	0.0177936	0.0068534	0.00145858	0.00476616	0.0131621	0.0298268	0.0465851	0.0211416	0.0113433	0.00534283	0.00177936	0.0103627
20-21	0.00515464	0.0217028	0.0747452	0.25731	0.0597865	0.0160906	0.00350058	0.00446828	0.00963082	0.0195638	0.035531	0.0248414	0.0149254	0.00178094	0.00177936	0.0103627
22-24	0.00773196	0.00918197	0.0373726	0.157895	0.24911	0.0652563	0.0116686	0.00655347	0.00609952	0.0182809	0.0363206	0.0417548	0.0167164	0.00712378	0.00177936	0.0103627
25-29	0.00515464	0.00918197	0.011325	0.0491228	0.161566	0.38379	0.1479	0.0366399	0.0154093	0.0166774	0.0217134	0.0591966	0.0298507	0.015138	0.0106762	0.0103627
30-34	0.00773196	0.0200334	0.01359	0.00584795	0.0412811	0.151371	0.425613	0.159666	0.0404494	0.014753	0.0161863	0.0332981	0.0322388	0.0240427	0.00711744	0.0259067
35-39	0.0335052	0.0283806	0.01359	0.00467836	0.00569395	0.045888	0.182322	0.37325	0.172392	0.0545221	0.013028	0.0100423	0.0274627	0.0445236	0.0320285	0.015544
40-44	0.103093	0.0859766	0.0498301	0.0233918	0.0113879	0.0199642	0.0469662	0.17188	0.339326	0.156511	0.058034	0.0211416	0.0179104	0.0293856	0.019573	0.0207254
45-49	0.195876	0.186144	0.0849377	0.0479532	0.033452	0.0125149	0.0140023	0.0512362	0.155698	0.287043	0.133439	0.044926	0.0304478	0.0213713	0.0213523	0.015544
50-54	0.113402	0.113523	0.11778	0.11345	0.0747331	0.034267	0.0180863	0.0202562	0.058748	0.126363	0.27951	0.150634	0.0626866	0.0213713	0.019573	0.0673575
55-59	0.0283505	0.0684474	0.0577576	0.0596491	0.0483986	0.0500596	0.0224621	0.0116175	0.012199	0.0359205	0.116857	0.256342	0.150448	0.0703473	0.044484	0.0414508
60-64	0.00515464	0.0175292	0.00792752	0.0163743	0.0220641	0.034565	0.037923	0.0244266	0.0144462	0.0176395	0.0323727	0.107822	0.242985	0.178094	0.0551601	0.0310881
65-69	0.0154639	0.0125209	0.00226501	0.00701754	0.00996441	0.0202622	0.0268378	0.0348525	0.0250401	0.0173188	0.0173707	0.0396406	0.0985075	0.231523	0.131673	0.0414508
70-74	0.00773196	0.00751252	0.00226501	0.0105263	0.0113879	0.00923719	0.00787631	0.0229371	0.0218299	0.0198845	0.0110541	0.0100423	0.0232836	0.108638	0.274021	0.160622
75+	0.0154639	0.0191987	0.01359	0.0187135	0.0170819	0.0104291	0.00495916	0.00834078	0.0109149	0.0288647	0.0260561	0.0280127	0.0322388	0.0365093	0.0640569	0.233161

## Sheet: physical_work
estimated_age_group	13-14	15-17	18-19	20-21	22-24	25-29	30-34	35-39	40-44	45-49	50-54	55-59	60-64	65-69	70-74	75+
0-4	0	0.00918197	0	0.00467836	0.0327402	0.0435042	0.0256709	0.0303843	0.0256822	0.0153945	0.0169759	0.0153277	0.000597015	0.00267142	0	0
2020-09-05	0	0.00751252	0.00226501	0.00233918	0.0170819	0.0193683	0.0137106	0.03098	0.0182986	0.020526	0.00868535	0.0200846	0.00358209	0.000890472	0	0
2020-12-10	0	0.00250417	0	0.00233918	0.00284698	0.00864124	0.0107935	0.00744713	0.00321027	0.00545221	0.0110541	0.00634249	0.00477612	0	0	0
13-14	0	0	0	0.00116959	0.00498221	0.00506555	0.0037923	0.00297885	0.00321027	0.00384862	0.00513225	0.00792812	0.00477612	0	0	0
15-17	0.00515464	0.0100167	0.00566251	0.00701754	0.00427046	0.00417163	0.00350058	0.00655347	0.00224719	0.00737652	0.00671141	0.00581395	0.0143284	0.00178094	0	0
18-19	0	0.0066778	0.015855	0.0140351	0.00925267	0.00595948	0.00641774	0.0080429	0.00481541	0.0035279	0.00631662	0.00951374	0.00895522	0	0	0
20-21	0	0.00500835	0.0192525	0.0245614	0.0213523	0.0154946	0.0145858	0.00834078	0.00898876	0.0160359	0.0071062	0.0110994	0.0137313	0.00178094	0	0
22-24	0	0.00166945	0.0192525	0.0374269	0.0654804	0.0432062	0.0183781	0.0223414	0.023756	0.0230917	0.0165811	0.0163848	0.0125373	0.00445236	0	0.00518135
25-29	0.00257732	0.00584307	0.0203851	0.0269006	0.0754448	0.0995232	0.0746791	0.0688114	0.0436597	0.0445799	0.0406632	0.0332981	0.0202985	0.00534283	0	0.0103627
30-34	0.00257732	0.00166945	0.0192525	0.0362573	0.0370107	0.0741955	0.0948075	0.0822163	0.0555377	0.063823	0.0529017	0.0465116	0.0232836	0.0124666	0	0.00518135
35-39	0	0.00500835	0.00792752	0.0315789	0.0263345	0.0509535	0.0621354	0.0756628	0.0516854	0.0583708	0.0532965	0.0412262	0.0262687	0.0133571	0.00355872	0.0103627
40-44	0	0.0108514	0.0101925	0.0280702	0.024911	0.0381406	0.050175	0.0536193	0.0667737	0.0525978	0.0592183	0.0486258	0.0250746	0.0124666	0.00533808	0.00518135
45-49	0	0.00417362	0.00906002	0.0175439	0.0142349	0.0256257	0.0382147	0.0396187	0.0410915	0.0461835	0.0390841	0.0385835	0.0155224	0.00712378	0.00177936	0.015544
50-54	0	0.00584307	0.00679502	0.025731	0.0234875	0.0396305	0.0414236	0.0470658	0.0577849	0.0551636	0.0611923	0.0480973	0.0304478	0.00979519	0.00177936	0.00518135
55-59	0	0.00751252	0.0101925	0.0163743	0.0199288	0.0268176	0.0300467	0.0348525	0.0321027	0.0413727	0.0363206	0.0438689	0.0268657	0.0115761	0	0.00518135
60-64	0	0.00584307	0.00566251	0.00935673	0.0220641	0.0286055	0.031797	0.0280012	0.0260032	0.0259782	0.0343466	0.038055	0.0101493	0.0106857	0.00177936	0
65-69	0	0	0.00453001	0.00818713	0.024911	0.0214541	0.0262544	0.0253202	0.0199037	0.0311097	0.0217134	0.0274841	0.0131343	0.00979519	0.00177936	0
70-74	0	0	0.00339751	0.0128655	0.0270463	0.0193683	0.0218786	0.020852	0.0144462	0.0202053	0.0193447	0.0301268	0.00955224	0.00890472	0.00177936	0.00518135
75+	0	0.000834725	0.00453001	0.0327485	0.0747331	0.0533373	0.037923	0.0592791	0.0561798	0.080821	0.0671141	0.0470402	0.0441791	0.0124666	0.00711744	0.00518135

## Sheet: physical_school
estimated_age_group	13-14	15-17	18-19	20-21	22-24	25-29	30-34	35-39	40-44	45-49	50-54	55-59	60-64	65-69	70-74	75+
0-4	0	0.00166945	0.00339751	0	0	0.00148987	0.00612602	0.010426	0.00481541	0.00384862	0.00118437	0.00475687	0.00119403	0.00356189	0.00355872	0
2020-09-05	0.00773196	0.00166945	0	0.00116959	0.00284698	0.00476758	0.00787631	0.0271075	0.035313	0.014753	0.015002	0.00581395	0.00537313	0.00801425	0.019573	0.00518135
2020-12-10	0.108247	0.0166945	0	0.00116959	0	0.00208582	0.00204201	0.00446828	0.00642055	0.00962155	0.0071062	0.00105708	0.00656716	0.00178094	0.00177936	0.00518135
13-14	0.420103	0.057596	0.00226501	0	0	0	0.000583431	0.00148943	0.000642055	0.000962155	0.00394789	0.00105708	0.00477612	0.000890472	0	0
15-17	0.190722	0.606845	0.0588901	0.00350877	0	0	0.000583431	0.00148943	0.000642055	0.000641437	0.00276352	0.00792812	0.00298507	0.000890472	0	0.00518135
18-19	0.0231959	0.101836	0.151755	0.0280702	0	0.000297974	0.000583431	0.00059577	0.00160514	0.000320718	0.00157916	0	0	0	0	0
20-21	0	0.00166945	0.0509626	0.0736842	0.0120996	0.00208582	0.000583431	0.00119154	0.000642055	0.00128287	0	0	0	0	0	0
22-24	0	0.00250417	0.011325	0.0280702	0.0163701	0.00268176	0.00116686	0.00148943	0.000963082	0.000962155	0.000394789	0.000528541	0.00179104	0	0	0
25-29	0.00257732	0.0066778	0.00679502	0.00818713	0.00355872	0.00417163	0.00466744	0.00268097	0.00128411	0.00160359	0.000394789	0	0.000597015	0	0	0
30-34	0.00515464	0.00166945	0.00226501	0.00116959	0.00142349	0.000893921	0.00350058	0.00387251	0.00321027	0.00416934	0.00236873	0.00158562	0.00238806	0.000890472	0	0
35-39	0.00515464	0.00250417	0.00226501	0.00233918	0.00213523	0.000297974	0.00583431	0.0059577	0.00674157	0.00545221	0.00315831	0.00264271	0.000597015	0	0	0
40-44	0.00257732	0.0066778	0.00226501	0.00467836	0.00142349	0.00148987	0.00116686	0.00506405	0.00898876	0.00577293	0.00276352	0.00422833	0.00238806	0.00178094	0.00177936	0
45-49	0	0.00751252	0	0	0.000711744	0.000595948	0.000291715	0.0020852	0.00321027	0.00288647	0.00315831	0.00105708	0.000597015	0	0	0
50-54	0.00257732	0.0033389	0.00453001	0.00116959	0.00142349	0.000297974	0.00204201	0.000893655	0.00256822	0.00128287	0.00118437	0.00317125	0.00119403	0	0	0
55-59	0	0.00250417	0.0011325	0.00116959	0	0	0.000291715	0.00059577	0.00128411	0.000962155	0.000394789	0.00211416	0.000597015	0	0	0
60-64	0	0	0	0	0	0.000893921	0	0.00059577	0	0.000320718	0.000394789	0.00158562	0.000597015	0.000890472	0	0
65-69	0.00257732	0.00417362	0	0	0.000711744	0	0	0	0.000963082	0.000320718	0	0	0	0	0	0
70-74	0	0.000834725	0	0	0.00284698	0	0	0	0.000321027	0.000320718	0.000789578	0.000528541	0	0.000890472	0	0
75+	0.00257732	0	0	0	0.00142349	0	0.000583431	0	0.000321027	0.000320718	0	0.00105708	0	0	0	0

## Sheet: physical_other
estimated_age_group	13-14	15-17	18-19	20-21	22-24	25-29	30-34	35-39	40-44	45-49	50-54	55-59	60-64	65-69	70-74	75+
0-4	0.00515464	0.00500835	0.011325	0.00818713	0.00782918	0.0265197	0.0510502	0.041406	0.0243981	0.0121873	0.0106593	0.0232558	0.0352239	0.0454141	0.0480427	0.015544
2020-09-05	0.0128866	0.00751252	0.00453001	0.00467836	0.00355872	0.0128129	0.012252	0.0238308	0.0131621	0.0157152	0.00552704	0.0100423	0.0310448	0.0267142	0.0266904	0.0103627
2020-12-10	0.0231959	0.00584307	0	0.00116959	0.00142349	0.00387366	0.00612602	0.00655347	0.00930979	0.00705581	0.00592183	0.00475687	0.00477612	0.0115761	0.0231317	0.00518135
13-14	0.0489691	0.00918197	0.00226501	0	0.000711744	0.00268176	0.00350058	0.00297885	0.0035313	0.00416934	0.0035531	0.00634249	0.00298507	0.00445236	0.0160142	0.00518135
15-17	0.0231959	0.0993322	0.0362401	0.00233918	0.00640569	0.00655542	0.00350058	0.00565982	0.00385233	0.00737652	0.00868535	0.00581395	0.00238806	0.00801425	0.0160142	0.015544
18-19	0.00257732	0.0283806	0.173273	0.0385965	0.0206406	0.00864124	0.00320887	0.00387251	0.00513644	0.00513149	0.00671141	0.00951374	0.00776119	0.00801425	0.00711744	0.0103627
20-21	0.00515464	0.0133556	0.100793	0.160234	0.0775801	0.022348	0.00991832	0.00774501	0.00770465	0.0109044	0.013028	0.0110994	0.00955224	0.0106857	0.0177936	0.0103627
22-24	0.0154639	0.00751252	0.0407701	0.077193	0.145907	0.0488677	0.029755	0.0134048	0.0195827	0.0198845	0.0236873	0.0285412	0.0220896	0.0222618	0.0302491	0.0207254
25-29	0.00773196	0.0233723	0.0407701	0.0631579	0.130249	0.164779	0.0845974	0.0542151	0.0484751	0.0545221	0.0446111	0.0602537	0.0477612	0.0391808	0.0391459	0.0569948
30-34	0.00773196	0.0116861	0.0294451	0.025731	0.0562278	0.100119	0.143232	0.0837057	0.0462279	0.0612572	0.0552704	0.0697674	0.0602985	0.0863758	0.0604982	0.0362694
35-39	0.0206186	0.015025	0.0147225	0.0245614	0.0327402	0.0414184	0.0793466	0.101281	0.0799358	0.0615779	0.0394789	0.0539112	0.0668657	0.0685663	0.0587189	0.0362694
40-44	0.0128866	0.00918197	0.0249151	0.0128655	0.0327402	0.0405244	0.0530922	0.0714924	0.0911717	0.0631815	0.0532965	0.0496829	0.079403	0.0908281	0.0818505	0.0414508
45-49	0.00515464	0.00918197	0.015855	0.0163743	0.024911	0.0187723	0.0230455	0.0300864	0.0520064	0.0628608	0.0461903	0.0454545	0.04	0.0560997	0.0676157	0.0466321
50-54	0.0231959	0.0133556	0.0101925	0.025731	0.0362989	0.0294994	0.0312135	0.0277033	0.0359551	0.0500321	0.0757994	0.0655391	0.0740299	0.0890472	0.069395	0.0777202
55-59	0	0.0033389	0.011325	0.0128655	0.0156584	0.0303933	0.0294632	0.0223414	0.0243981	0.0375241	0.0422424	0.0861522	0.0889552	0.0756901	0.0604982	0.0725389
60-64	0.0128866	0.00250417	0.00906002	0.00818713	0.0142349	0.0244338	0.0329638	0.0327674	0.0250401	0.022771	0.0240821	0.0539112	0.104478	0.0952805	0.094306	0.0880829
65-69	0.0128866	0.00166945	0.00906002	0.00935673	0.00284698	0.0148987	0.0224621	0.0244266	0.0292135	0.0195638	0.0201342	0.0311839	0.0591045	0.106857	0.122776	0.129534
70-74	0.0206186	0.00250417	0.00453001	0.00818713	0.00284698	0.0107271	0.0110852	0.0196604	0.0256822	0.0237332	0.0102645	0.0243129	0.0346269	0.0819234	0.088968	0.124352
75+	0.0360825	0.0066778	0.0124575	0.0175439	0.0113879	0.0151967	0.0134189	0.0140006	0.0157303	0.0301475	0.0418476	0.0539112	0.0591045	0.0810329	0.0978648	0.0880829

## Sheet: conversational_home
estimated_age_group	13-14	15-17	18-19	20-21	22-24	25-29	30-34	35-39	40-44	45-49	50-54	55-59	60-64	65-69	70-74	75+
0-4	0.0103093	0.00918197	0.00679502	0.00701754	0.00498221	0.00893921	0.0344224	0.0366399	0.0150883	0.0086594	0.00513225	0.00634249	0.0137313	0.0062333	0.0124555	0.0103627
2020-09-05	0.0773196	0.0459098	0.0215176	0.00701754	0.00427046	0.0151967	0.0250875	0.0458743	0.0581059	0.0317511	0.0161863	0.0089852	0.0167164	0.0133571	0.0106762	0
2020-12-10	0.164948	0.0692821	0.0169875	0.019883	0.00640569	0.00744934	0.0140023	0.0238308	0.0603531	0.0497114	0.0323727	0.0116279	0.00955224	0.0062333	0.0088968	0
13-14	0.0902062	0.130217	0.0328426	0.0175439	0.00711744	0.0056615	0.00700117	0.0157879	0.0308186	0.05356	0.0359258	0.0243129	0.00597015	0.00356189	0.00355872	0.0103627
15-17	0.108247	0.180301	0.174405	0.0467836	0.0192171	0.00417163	0.00670945	0.0193625	0.0407705	0.0904426	0.0813265	0.038055	0.0232836	0.015138	0.00355872	0.0207254
18-19	0.0412371	0.0642738	0.813137	0.187135	0.0505338	0.0134088	0.00554259	0.00774501	0.0202247	0.043297	0.0564548	0.0354123	0.0202985	0.00712378	0	0.00518135
20-21	0.00773196	0.0317195	0.275198	0.700585	0.116726	0.0286055	0.0037923	0.00417039	0.0170144	0.0291854	0.0382945	0.0301268	0.0167164	0.00890472	0.0088968	0.0259067
22-24	0.0103093	0.0275459	0.101925	0.247953	0.286121	0.0774732	0.0215869	0.0148943	0.0147673	0.0317511	0.0631662	0.0581395	0.038209	0.0204809	0.0160142	0.0207254
25-29	0.0257732	0.0250417	0.0475651	0.0736842	0.177936	0.195471	0.0843057	0.0366399	0.0292135	0.0423348	0.063561	0.095666	0.0901493	0.048976	0.0320285	0.0259067
30-34	0.0386598	0.0250417	0.0203851	0.025731	0.0362989	0.0816448	0.128063	0.0637474	0.0324238	0.035279	0.0296092	0.0618393	0.0734328	0.0605521	0.0391459	0.0310881
35-39	0.0695876	0.0717863	0.0249151	0.0421053	0.0177936	0.034565	0.0653442	0.0914507	0.0680578	0.041052	0.0375049	0.0496829	0.0710448	0.0863758	0.0711744	0.0310881
40-44	0.164948	0.143573	0.0906002	0.0502924	0.0270463	0.0250298	0.037923	0.0670241	0.094703	0.0670301	0.0442163	0.0332981	0.0573134	0.0587711	0.0854093	0.0621762
45-49	0.221649	0.263773	0.14496	0.0923977	0.0533808	0.0259237	0.0177946	0.0291927	0.0513644	0.0939705	0.0540861	0.0359408	0.0441791	0.048976	0.044484	0.0880829
50-54	0.154639	0.278798	0.216308	0.153216	0.13879	0.068236	0.0315053	0.0348525	0.0414125	0.0596536	0.11291	0.0713531	0.0626866	0.0507569	0.044484	0.0569948
55-59	0.064433	0.133556	0.100793	0.077193	0.0996441	0.0661502	0.0492999	0.0271075	0.023756	0.0230917	0.0584287	0.0930233	0.0764179	0.0445236	0.0391459	0.0310881
60-64	0.0257732	0.0567613	0.0147225	0.0362573	0.0483986	0.0539333	0.0624271	0.049151	0.0192616	0.0186017	0.0296092	0.0475687	0.125373	0.0845948	0.0711744	0.0829016
65-69	0.0206186	0.0200334	0.01359	0.0350877	0.0220641	0.0259237	0.0347141	0.0431933	0.0375602	0.022771	0.0114489	0.0269556	0.0614925	0.122885	0.108541	0.0518135
70-74	0.00773196	0.0141903	0.0147225	0.0140351	0.0106762	0.0134088	0.0163361	0.0271075	0.0417335	0.0323926	0.0142124	0.0163848	0.04	0.0650045	0.137011	0.124352
75+	0.0231959	0.024207	0.0271801	0.0187135	0.0113879	0.00774732	0.0116686	0.0140006	0.0250401	0.0375241	0.0402685	0.0406977	0.0495522	0.0560997	0.0747331	0.196891

## Sheet: conversational_work
estimated_age_group	13-14	15-17	18-19	20-21	22-24	25-29	30-34	35-39	40-44	45-49	50-54	55-59	60-64	65-69	70-74	75+
0-4	0	0.00166945	0.00792752	0.0245614	0.0355872	0.0315852	0.0221704	0.0241287	0.0417335	0.0153945	0.0228977	0.0179704	0.00656716	0.00890472	0	0
2020-09-05	0	0.0141903	0.0849377	0.115789	0.11032	0.0738975	0.102975	0.0944296	0.117817	0.080821	0.0702724	0.0554968	0.0214925	0.0240427	0	0
2020-12-10	0	0.0158598	0.0192525	0.0374269	0.0597865	0.0753874	0.075846	0.0768543	0.0747994	0.0564464	0.0667193	0.0369979	0.0125373	0.00534283	0	0
13-14	0	0.00584307	0.0011325	0.00350877	0.0797153	0.0753874	0.104142	0.0857909	0.0426966	0.074086	0.0844848	0.0232558	0.0143284	0.00801425	0	0
15-17	0.00257732	0.0208681	0.0215176	0.0339181	0.086121	0.13528	0.186114	0.127495	0.0892456	0.121873	0.078563	0.0613108	0.0220896	0.0062333	0.00355872	0
18-19	0.00515464	0.0208681	0.141563	0.106433	0.0903915	0.0703218	0.0810968	0.0711945	0.0796148	0.055805	0.0465851	0.0422833	0.0292537	0.0115761	0.00711744	0.00518135
20-21	0.00257732	0.0141903	0.103058	0.345029	0.172242	0.13826	0.142065	0.100387	0.0982343	0.101668	0.0754047	0.0724101	0.0471642	0.0213713	0.0160142	0
22-24	0	0.0267112	0.0747452	0.266667	0.530249	0.397497	0.298425	0.227882	0.231461	0.19179	0.151204	0.151163	0.079403	0.0267142	0.00711744	0.00518135
25-29	0.0128866	0.0375626	0.121178	0.323977	0.851957	1.03278	0.824096	0.612154	0.533547	0.504811	0.380971	0.354123	0.186269	0.064114	0.0177936	0
30-34	0.00515464	0.0375626	0.10419	0.246784	0.619929	0.90435	0.874562	0.734882	0.701766	0.607441	0.495855	0.424947	0.234627	0.0890472	0.024911	0.0103627
35-39	0.0128866	0.0275459	0.0770102	0.203509	0.419217	0.628725	0.719953	0.745308	0.719422	0.64721	0.544809	0.437632	0.240597	0.118433	0.0462633	0.0414508
40-44	0.00773196	0.0191987	0.0758777	0.160234	0.361566	0.541716	0.618728	0.711647	0.717817	0.60263	0.556652	0.477273	0.241791	0.0970614	0.0373665	0.0414508
45-49	0.00515464	0.0225376	0.0498301	0.121637	0.207117	0.327473	0.369312	0.410188	0.498234	0.453175	0.408212	0.337209	0.173731	0.105966	0.0302491	0.0103627
50-54	0.00515464	0.0208681	0.0588901	0.14269	0.276157	0.368594	0.390315	0.442061	0.514928	0.50898	0.482037	0.38055	0.235821	0.123776	0.0355872	0.0310881
55-59	0.00257732	0.00918197	0.0362401	0.0725146	0.160854	0.202622	0.228413	0.271373	0.305297	0.361129	0.380971	0.294926	0.178507	0.0739092	0.0569395	0.0103627
60-64	0.00773196	0.0116861	0.0453001	0.0877193	0.121708	0.127831	0.134481	0.151326	0.170465	0.181206	0.214765	0.174947	0.121791	0.0783615	0.0338078	0.0207254
65-69	0.00257732	0.00417362	0.0169875	0.0538012	0.0569395	0.0664482	0.0603851	0.0604707	0.0661316	0.0737652	0.0698776	0.0623679	0.0614925	0.0382903	0.024911	0.0259067
70-74	0.00257732	0.00417362	0.0147225	0.0128655	0.0313167	0.0393325	0.0350058	0.0342568	0.0365971	0.0487492	0.0552704	0.0417548	0.0358209	0.0356189	0.00711744	0.0518135
75+	0	0.00500835	0.00792752	0.0128655	0.0604982	0.0575089	0.0563011	0.0333631	0.0552167	0.0570879	0.0876431	0.0523256	0.0549254	0.0258237	0.0088968	0.015544

[truncated: 2 more sheets: conversational_school, conversational_other]
