# Supplementary material for: Sensitivity analysis of the infection transmissibility in the UK during the COVID-19 pandemic
Source: PeerJ. 2021 Feb 25;9:e10992. doi: 10.7717/peerj.10992 (PMC7916534; doi:10.7717/peerj.10992)
Supplement: Supplemental Information 3 [file peerj-09-10992-s003.zip › BBC_weekend.xls]

## Sheet: all_home
estimated_age_group	13-14	15-17	18-19	20-21	22-24	25-29	30-34	35-39	40-44	45-49	50-54	55-59	60-64	65-69	70-74	75+
0-4	0.0571429	0.033557	0.0461538	0.0327869	0.0816327	0.139219	0.438811	0.497696	0.236462	0.08125	0.0368272	0.0666667	0.0358744	0.0793651	0.0138889	0.0588235
2020-09-05	0.3	0.127517	0.0692308	0.0491803	0.0122449	0.0713073	0.138112	0.459293	0.478339	0.222917	0.107649	0.0296296	0.0986547	0.111111	0.0972222	0
2020-12-10	0.357143	0.275168	0.0692308	0.0327869	0	0.049236	0.0664336	0.139785	0.3213	0.277083	0.101983	0.037037	0.0493274	0.0238095	0.0833333	0.0588235
13-14	0.171429	0.221477	0.1	0.0327869	0.0163265	0.0152801	0.0174825	0.0537634	0.149819	0.2375	0.130312	0.0259259	0.0224215	0.0238095	0.0138889	0.0588235
15-17	0.114286	0.248322	0.361538	0.0655738	0.0408163	0.0152801	0.00874126	0.0522273	0.122744	0.241667	0.300283	0.0703704	0.00896861	0.031746	0.0416667	0.176471
18-19	0.0428571	0.147651	0.846154	0.204918	0.0816327	0.0186757	0.00524476	0.0184332	0.0216606	0.0854167	0.104816	0.0851852	0.0179372	0	0.0138889	0.117647
20-21	0.0142857	0.0604027	0.423077	1.11475	0.240816	0.0373514	0.0034965	0.00768049	0.0397112	0.0375	0.0679887	0.0259259	0.0313901	0.0238095	0	0.0588235
22-24	0.0285714	0.0268456	0.115385	0.352459	0.816327	0.16129	0.048951	0.00768049	0.0108303	0.05625	0.113314	0.137037	0.0538117	0.031746	0	0
25-29	0	0.0268456	0.0384615	0.155738	0.363265	0.711375	0.314685	0.0890937	0.0812274	0.0541667	0.0566572	0.292593	0.161435	0.103175	0	0.117647
30-34	0.0142857	0.0872483	0.00769231	0.0655738	0.0979592	0.263158	0.660839	0.281106	0.106498	0.0583333	0.0538244	0.12963	0.121076	0.119048	0.0138889	0
35-39	0.0857143	0.167785	0.0384615	0.0245902	0.0367347	0.0730051	0.309441	0.591398	0.238267	0.127083	0.0368272	0.0222222	0.125561	0.150794	0.0277778	0.0588235
40-44	0.628571	0.295302	0.138462	0.0327869	0.0734694	0.0611205	0.134615	0.319508	0.548736	0.245833	0.172805	0.0407407	0.0672646	0.126984	0.138889	0
45-49	0.514286	0.57047	0.330769	0.131148	0.122449	0.0526316	0.0454545	0.0890937	0.272563	0.41875	0.240793	0.0777778	0.0269058	0.0555556	0.0972222	0.176471
50-54	0.557143	0.489933	0.369231	0.319672	0.253061	0.125637	0.0594406	0.0506912	0.0794224	0.225	0.427762	0.218519	0.0762332	0.0793651	0.152778	0.294118
55-59	0.142857	0.174497	0.207692	0.229508	0.253061	0.162988	0.101399	0.030722	0.0361011	0.0583333	0.21813	0.4	0.237668	0.111111	0.0138889	0.176471
60-64	0.0142857	0.0805369	0.0384615	0.0655738	0.167347	0.140917	0.160839	0.107527	0.0487365	0.0270833	0.0934844	0.166667	0.403587	0.206349	0.305556	0.176471
65-69	0	0.00671141	0.0692308	0.0163934	0.0326531	0.0458404	0.106643	0.119816	0.0920578	0.0395833	0.0651558	0.0814815	0.152466	0.365079	0.236111	0
70-74	0.0142857	0.0201342	0.0230769	0.0245902	0.0571429	0.0203735	0.0506993	0.0675883	0.0848375	0.0625	0.0141643	0.0555556	0.0807175	0.150794	0.347222	0.235294
75+	0.114286	0.0805369	0.0384615	0.057377	0.0367347	0.0390492	0.0506993	0.0184332	0.0703971	0.06875	0.0708215	0.0777778	0.0852018	0.119048	0.152778	0.235294

## Sheet: all_work
estimated_age_group	13-14	15-17	18-19	20-21	22-24	25-29	30-34	35-39	40-44	45-49	50-54	55-59	60-64	65-69	70-74	75+
0-4	0	0.00671141	0.0153846	0.0163934	0.0163265	0.0186757	0.0384615	0.0291859	0.0216606	0.0145833	0.0226629	0.0111111	0.0134529	0	0	0
2020-09-05	0	0	0.00769231	0.0163934	0.0285714	0.0373514	0.0472028	0.0322581	0.0234657	0.025	0.0169972	0.00740741	0.00896861	0.015873	0	0
2020-12-10	0	0	0.0230769	0.0163934	0.0163265	0.0152801	0.132867	0.00460829	0.0613718	0.0708333	0.0538244	0.1	0	0	0	0
13-14	0.0142857	0	0	0	0.00408163	0.00679117	0.117133	0.00460829	0.0722022	0.0208333	0.0509915	0.0185185	0.0044843	0.015873	0	0
15-17	0	0.0872483	0.0307692	0.0163934	0.0163265	0.0373514	0.153846	0.0522273	0.0956679	0.0416667	0.082153	0.0185185	0	0.00793651	0	0
18-19	0	0.0134228	0.0307692	0.0901639	0.077551	0.0203735	0.0646853	0.0384025	0.0198556	0.0416667	0.0538244	0.0333333	0.0134529	0.00793651	0	0
20-21	0	0.0268456	0.1	0.147541	0.130612	0.106961	0.0856643	0.0660522	0.0379061	0.03125	0.0793201	0.0481481	0.0179372	0	0	0
22-24	0	0.0268456	0.0307692	0.180328	0.293878	0.185059	0.181818	0.12596	0.104693	0.0958333	0.0878187	0.0703704	0.0179372	0	0	0
25-29	0	0.00671141	0.107692	0.122951	0.338776	0.393888	0.321678	0.305684	0.272563	0.266667	0.169972	0.166667	0.0627803	0.0396825	0	0.0588235
30-34	0	0.0402685	0.0846154	0.147541	0.281633	0.339559	0.414336	0.354839	0.315884	0.28125	0.314448	0.225926	0.0807175	0.0634921	0.0416667	0
35-39	0	0.00671141	0.107692	0.131148	0.216327	0.288625	0.463287	0.371736	0.31769	0.285417	0.23796	0.233333	0.103139	0.0714286	0.0138889	0.0588235
40-44	0	0.0201342	0.0846154	0.131148	0.228571	0.258065	0.335664	0.305684	0.303249	0.21875	0.249292	0.244444	0.0986547	0.0555556	0	0
45-49	0	0.0604027	0.0538462	0.0163934	0.142857	0.113752	0.188811	0.230415	0.218412	0.2625	0.186969	0.181481	0.0672646	0.0873016	0	0
50-54	0	0.0134228	0.0923077	0.0655738	0.138776	0.171477	0.181818	0.222734	0.225632	0.210417	0.17847	0.196296	0.0896861	0.0714286	0.0277778	0
55-59	0.0142857	0.033557	0.0769231	0.0327869	0.0816327	0.129032	0.136364	0.133641	0.15343	0.18125	0.13881	0.17037	0.0807175	0.119048	0	0
60-64	0	0	0.123077	0.00819672	0.0734694	0.0865874	0.113636	0.0691244	0.0920578	0.110417	0.113314	0.133333	0.0852018	0.0238095	0.0138889	0
65-69	0	0	0.0846154	0.0163934	0.0530612	0.0424448	0.0594406	0.0399386	0.0379061	0.0854167	0.0311615	0.114815	0.0269058	0.111111	0	0.0588235
70-74	0	0	0.0307692	0	0.0326531	0.0305603	0.0506993	0.0261137	0.0361011	0.0583333	0.0453258	0.118519	0.0358744	0.047619	0	0.0588235
75+	0	0.0134228	0.0846154	0	0.0571429	0.0611205	0.0804196	0.104455	0.066787	0.0895833	0.0679887	0.107407	0	0.150794	0	0.0588235

## Sheet: all_school
estimated_age_group	13-14	15-17	18-19	20-21	22-24	25-29	30-34	35-39	40-44	45-49	50-54	55-59	60-64	65-69	70-74	75+
0-4	0.0142857	0.0134228	0	0	0	0.00848896	0.0157343	0.030722	0.0162455	0.00625	0	0	0.00896861	0	0	0
2020-09-05	0	0	0	0.00819672	0.0285714	0.0696095	0.0122378	0.0491551	0.0595668	0.0291667	0.0764873	0.0555556	0.282511	0.00793651	0.0138889	0
2020-12-10	0.128571	0	0.0153846	0	0.0408163	0.0441426	0.0541958	0.0138249	0.0613718	0.0375	0.0651558	0	0.273543	0	0	0
13-14	0.685714	0.0805369	0	0	0.0367347	0.0135823	0.0437063	0.0107527	0.0270758	0.00625	0	0.0148148	0	0	0	0
15-17	0.271429	0.657718	0.230769	0	0.0163265	0.0424448	0.0541958	0.0353303	0.034296	0.03125	0.00566572	0.0259259	0.0493274	0	0	0
18-19	0.0142857	0.208054	1	0.155738	0.00816327	0.00509338	0.00174825	0.0107527	0.00361011	0.00208333	0.00283286	0	0	0	0	0
20-21	0	0.0268456	0.246154	0.311475	0.077551	0.0118846	0.00174825	0.0030722	0	0.00208333	0	0.0185185	0.0044843	0	0	0
22-24	0	0	0.0538462	0.237705	0.110204	0.0152801	0.00524476	0.00768049	0.0108303	0	0.00283286	0.0111111	0	0.00793651	0	0
25-29	0.0285714	0.033557	0.0538462	0.0491803	0.0897959	0.0186757	0.027972	0.0184332	0.0126354	0.0125	0.01983	0.0185185	0.00896861	0.015873	0	0
30-34	0.0142857	0.0268456	0.00769231	0.00819672	0.0326531	0.0152801	0.0244755	0.0522273	0.0234657	0.01875	0.0141643	0.0185185	0.0313901	0	0	0
35-39	0.0142857	0.0268456	0.0230769	0.0409836	0.00408163	0.0152801	0.0174825	0.0768049	0.0794224	0.0291667	0.0283286	0.0111111	0.0044843	0	0.0138889	0
40-44	0.0285714	0.0268456	0.0461538	0.00819672	0.0204082	0.00679117	0.0104895	0.0568356	0.0866426	0.0645833	0.0339943	0.0148148	0.044843	0	0.0138889	0
45-49	0.0142857	0.0402685	0.0153846	0	0	0.00169779	0.00874126	0.0107527	0.0234657	0.0416667	0.0311615	0.0111111	0.00896861	0	0	0
50-54	0.0142857	0.0268456	0.0538462	0.0409836	0.0204082	0.00339559	0.0122378	0.0122888	0.0234657	0.0229167	0.0226629	0.0222222	0	0	0.0277778	0
55-59	0.0142857	0	0.0153846	0.0327869	0	0.00169779	0.0034965	0.00614439	0.00722022	0.00833333	0.00849858	0	0.00896861	0	0.0138889	0
60-64	0	0.00671141	0.0153846	0.0409836	0	0.00169779	0.00874126	0.0015361	0.00361011	0	0.00283286	0.00740741	0.0044843	0	0	0.0588235
65-69	0.0285714	0	0	0.00819672	0	0.00169779	0	0.0030722	0.00180505	0	0	0.00740741	0.0044843	0	0	0
70-74	0	0.00671141	0	0.00819672	0	0	0	0	0.00180505	0	0	0	0	0	0.0138889	0.0588235
75+	0.0142857	0	0	0	0	0	0	0	0	0.00625	0	0	0	0	0	0

## Sheet: all_other
estimated_age_group	13-14	15-17	18-19	20-21	22-24	25-29	30-34	35-39	40-44	45-49	50-54	55-59	60-64	65-69	70-74	75+
0-4	0.0428571	0.0402685	0.0307692	0.00819672	0.0244898	0.0747029	0.206294	0.195084	0.128159	0.0708333	0.0396601	0.0814815	0.0717489	0.111111	0.0833333	0
2020-09-05	0.0428571	0.0268456	0.0384615	0.0245902	0.0204082	0.0458404	0.103147	0.187404	0.207581	0.110417	0.0538244	0.0888889	0.0986547	0.111111	0.0972222	0
2020-12-10	0.0571429	0.0604027	0	0	0.0163265	0.0169779	0.0402098	0.0660522	0.0884477	0.0729167	0.0594901	0.0296296	0.0493274	0.031746	0.0833333	0
13-14	0.214286	0.0671141	0.0153846	0.0163934	0.00408163	0.0152801	0.0157343	0.0230415	0.0613718	0.0520833	0.0509915	0.0259259	0.00896861	0.031746	0.0277778	0
15-17	0.1	0.744966	0.0461538	0.057377	0.044898	0.0169779	0.041958	0.0215054	0.032491	0.0895833	0.104816	0.062963	0.0269058	0.0396825	0.0555556	0
18-19	0.0857143	0.167785	1.87692	0.336066	0.0857143	0.0696095	0.0576923	0.0537634	0.0631769	0.0833333	0.0906516	0.0962963	0.0762332	0.047619	0.0694444	0.0588235
20-21	0.0714286	0.0536913	0.661538	0.893443	0.265306	0.142615	0.188811	0.142857	0.0938628	0.145833	0.141643	0.140741	0.125561	0.174603	0.0972222	0.117647
22-24	0.0857143	0.0939597	0.153846	0.442623	0.706122	0.348048	0.325175	0.218126	0.187726	0.260417	0.283286	0.266667	0.161435	0.222222	0.263889	0.117647
25-29	0.228571	0.174497	0.223077	0.516393	0.693878	0.945671	0.736014	0.505376	0.418773	0.395833	0.484419	0.566667	0.443946	0.420635	0.347222	0.235294
30-34	0.157143	0.201342	0.307692	0.237705	0.408163	0.721562	1.0542	0.628264	0.478339	0.447917	0.424929	0.562963	0.668161	0.634921	0.458333	0.0588235
35-39	0.1	0.161074	0.184615	0.139344	0.232653	0.365025	0.655594	0.814132	0.586643	0.391667	0.385269	0.448148	0.565022	0.547619	0.541667	0.235294
40-44	0.185714	0.201342	0.184615	0.147541	0.232653	0.317487	0.444056	0.703533	0.586643	0.489583	0.439093	0.414815	0.426009	0.333333	0.638889	0.352941
45-49	0.214286	0.161074	0.153846	0.114754	0.126531	0.16129	0.222028	0.316436	0.341155	0.4125	0.373938	0.333333	0.318386	0.285714	0.472222	0.117647
50-54	0.157143	0.14094	0.215385	0.139344	0.195918	0.251273	0.325175	0.399386	0.364621	0.454167	0.507082	0.533333	0.533632	0.5	0.569444	0.294118
55-59	0.0428571	0.0402685	0.215385	0.0983607	0.146939	0.213922	0.267483	0.207373	0.176895	0.229167	0.33711	0.407407	0.506726	0.357143	0.541667	0.117647
60-64	0.0428571	0.0604027	0.0538462	0.0245902	0.0979592	0.174873	0.288462	0.247312	0.149819	0.183333	0.339943	0.425926	0.605381	0.492063	0.625	0.352941
65-69	0.0857143	0.0469799	0.0384615	0.00819672	0.0734694	0.0831919	0.127622	0.156682	0.16787	0.141667	0.1983	0.203704	0.304933	0.5	0.541667	0.235294
70-74	0.0142857	0.0738255	0.0384615	0.0163934	0.0530612	0.0696095	0.0804196	0.0860215	0.108303	0.1375	0.135977	0.233333	0.278027	0.349206	0.541667	0.470588
75+	0.1	0.107383	0.0769231	0.00819672	0.0897959	0.110357	0.0891608	0.0860215	0.0812274	0.227083	0.23796	0.303704	0.183857	0.333333	0.347222	0.647059

## Sheet: physical_home
estimated_age_group	13-14	15-17	18-19	20-21	22-24	25-29	30-34	35-39	40-44	45-49	50-54	55-59	60-64	65-69	70-74	75+
0-4	0	0.0268456	0.0230769	0.0327869	0.0612245	0.123939	0.396853	0.457757	0.214801	0.06875	0.0339943	0.0444444	0.0224215	0.0793651	0	0
2020-09-05	0.1	0.0872483	0.0461538	0.0327869	0.00816327	0.049236	0.11014	0.379416	0.435018	0.172917	0.0736544	0.0296296	0.0672646	0.047619	0.0555556	0
2020-12-10	0.171429	0.100671	0.0153846	0.00819672	0	0.0373514	0.0472028	0.102919	0.229242	0.183333	0.0679887	0.0259259	0.0269058	0.015873	0.0833333	0.0588235
13-14	0.0428571	0.0671141	0.0153846	0.00819672	0.00816327	0.00679117	0.00524476	0.0353303	0.0794224	0.172917	0.0623229	0.0148148	0.00896861	0	0.0138889	0.0588235
15-17	0.0571429	0.0738255	0.123077	0.0327869	0.00816327	0.00509338	0.00174825	0.0184332	0.0613718	0.135417	0.147309	0.0407407	0.00896861	0.00793651	0.0277778	0.0588235
18-19	0.0285714	0.0536913	0.146154	0.0655738	0.0285714	0.00679117	0	0.00768049	0.0126354	0.0333333	0.0424929	0.0555556	0	0	0	0.117647
20-21	0	0.0201342	0.123077	0.360656	0.0979592	0.00509338	0	0.0015361	0.00902527	0.00208333	0.0396601	0	0.0134529	0	0	0.0588235
22-24	0	0.00671141	0.0615385	0.147541	0.326531	0.0780985	0.0122378	0.0030722	0.00722022	0.025	0.0424929	0.0407407	0.0134529	0	0	0
25-29	0	0	0	0.0901639	0.146939	0.455008	0.173077	0.0460829	0.0198556	0.0166667	0.0254958	0.12963	0.0762332	0.047619	0	0.0588235
30-34	0.0142857	0	0	0.00819672	0.044898	0.186757	0.484266	0.164363	0.066787	0.0166667	0.0169972	0.0666667	0.0672646	0.0238095	0	0
35-39	0.0428571	0.0738255	0.00769231	0.00819672	0.00816327	0.0441426	0.223776	0.443932	0.162455	0.0583333	0.01983	0.0037037	0.0179372	0.0396825	0	0
40-44	0.385714	0.120805	0.0384615	0.0245902	0.0204082	0.0186757	0.0664336	0.235023	0.404332	0.191667	0.0963173	0.0185185	0.0179372	0.031746	0.0833333	0
45-49	0.257143	0.255034	0.123077	0.0409836	0.0326531	0.0237691	0.0332168	0.0460829	0.191336	0.291667	0.175637	0.0481481	0.0134529	0.0396825	0.0416667	0.0588235
50-54	0.128571	0.14094	0.223077	0.180328	0.106122	0.0560272	0.020979	0.0168971	0.0415162	0.160417	0.263456	0.17037	0.0358744	0.0238095	0.0694444	0.0588235
55-59	0.0285714	0.0805369	0.0615385	0.139344	0.0857143	0.0696095	0.0524476	0.00921659	0.0126354	0.0395833	0.133144	0.318519	0.147982	0.0396825	0	0.0588235
60-64	0.0142857	0.0268456	0.00769231	0.0245902	0.114286	0.0543294	0.0699301	0.0368664	0.0126354	0.00833333	0.0538244	0.118519	0.269058	0.174603	0.194444	0.176471
65-69	0	0	0	0.00819672	0.0163265	0.0203735	0.0524476	0.0460829	0.0361011	0.01875	0.0424929	0.062963	0.0762332	0.277778	0.138889	0
70-74	0.0142857	0.00671141	0	0	0.0244898	0.00679117	0.020979	0.0245776	0.0469314	0.0166667	0.00283286	0.037037	0.058296	0.0873016	0.208333	0.117647
75+	0.0857143	0.033557	0.0153846	0.0245902	0.00816327	0.00679117	0.0227273	0.00460829	0.0270758	0.0270833	0.0254958	0.037037	0.044843	0.0714286	0.0833333	0.176471

## Sheet: physical_work
estimated_age_group	15-17	18-19	20-21	22-24	25-29	30-34	35-39	40-44	45-49	50-54	55-59	60-64	65-69	75+
0-4	0	0	0.0163934	0.0163265	0.0152801	0.0192308	0.015361	0.0108303	0.00625	0.0113314	0	0.0044843	0	0
2020-09-05	0	0	0.00819672	0.0122449	0.0322581	0.0297203	0.00768049	0.0126354	0.0145833	0	0	0.00896861	0	0
2020-12-10	0	0	0.0163934	0.00816327	0.0118846	0.00699301	0.0030722	0.0126354	0.00416667	0.00283286	0.00740741	0	0	0
13-14	0	0	0	0	0.00339559	0.0034965	0.0015361	0.00541516	0.00208333	0.00566572	0.0037037	0.0044843	0	0
15-17	0	0	0	0	0.00679117	0.00699301	0.0030722	0.0216606	0.00625	0.00283286	0.0037037	0	0	0
18-19	0	0	0.00819672	0.00408163	0	0.00174825	0.00460829	0.00180505	0.00625	0.00566572	0	0	0	0
20-21	0	0.0153846	0.0163934	0.00816327	0.0135823	0.013986	0.0215054	0.00361011	0.00208333	0.00849858	0	0	0	0
22-24	0	0	0.00819672	0.0244898	0.0237691	0.0157343	0.0215054	0.00180505	0.00625	0.0169972	0.00740741	0.0044843	0	0
25-29	0	0	0	0.0163265	0.0526316	0.0402098	0.0399386	0.0270758	0.01875	0.0226629	0.0148148	0.0044843	0.00793651	0.0588235
30-34	0.0134228	0	0.0163934	0.044898	0.0322581	0.0681818	0.0230415	0.034296	0.00833333	0.0509915	0.0259259	0.0134529	0.015873	0
35-39	0	0	0	0.00408163	0.040747	0.0437063	0.0414747	0.034296	0.01875	0.0311615	0.0111111	0.00896861	0	0
40-44	0	0	0.0163934	0.0122449	0.0509338	0.0314685	0.0230415	0.0306859	0.01875	0.0396601	0.0296296	0.00896861	0.00793651	0
45-49	0.00671141	0.00769231	0	0.0204082	0.0118846	0.0174825	0.0107527	0.0108303	0.0166667	0.0283286	0.0111111	0.0134529	0	0
50-54	0	0.0153846	0	0.00408163	0.0169779	0.020979	0.0168971	0.0180505	0.0208333	0.0368272	0.0259259	0.00896861	0	0
55-59	0.0134228	0.00769231	0.00819672	0.0244898	0.0135823	0.0157343	0.030722	0.0108303	0.025	0.0169972	0.00740741	0.0134529	0	0
60-64	0	0	0	0	0.0169779	0.0174825	0.0122888	0.0108303	0.01875	0.01983	0.0259259	0.0179372	0	0
65-69	0	0	0	0.00816327	0.0152801	0.0192308	0.00768049	0.0108303	0.0208333	0.00283286	0.0481481	0.00896861	0.015873	0.0588235
70-74	0	0	0	0.00816327	0.0169779	0.0192308	0.0107527	0.0126354	0.0229167	0.00849858	0.0555556	0.0044843	0	0.0588235
75+	0.00671141	0.00769231	0	0.0244898	0.0458404	0.0611888	0.0445469	0.0198556	0.06875	0.0311615	0.0555556	0	0.142857	0.0588235

## Sheet: physical_school
estimated_age_group	13-14	15-17	18-19	20-21	22-24	25-29	30-34	35-39	40-44	45-49	50-54	55-59	60-64	65-69	70-74	75+
0-4	0.0142857	0	0	0	0	0	0.00174825	0.0168971	0.00541516	0	0	0	0.0044843	0	0	0
2020-09-05	0	0	0	0.00819672	0.00408163	0.00169779	0	0.0168971	0.0108303	0	0.00849858	0	0.00896861	0.00793651	0	0
2020-12-10	0.0285714	0	0	0	0	0	0.00174825	0.0015361	0.00541516	0	0.0254958	0	0	0	0	0
13-14	0.0857143	0.033557	0	0	0	0.00679117	0	0	0.00180505	0.00208333	0	0	0	0	0	0
15-17	0.0571429	0.107383	0.0538462	0	0	0	0	0	0	0	0	0	0	0	0	0
18-19	0.0142857	0.033557	0.223077	0.0491803	0	0	0	0	0	0	0	0	0	0	0	0
20-21	0	0.0134228	0.0461538	0.0245902	0.0163265	0	0	0	0	0	0	0	0	0	0	0
22-24	0	0	0.00769231	0.0163934	0.0163265	0.00339559	0	0	0	0	0.00283286	0	0	0	0	0
25-29	0	0.00671141	0	0	0	0.00169779	0	0	0.00361011	0	0	0	0	0	0	0
30-34	0	0	0	0	0	0.00169779	0	0.0030722	0	0	0	0	0	0	0	0
35-39	0	0	0	0	0	0	0.00524476	0.0030722	0	0	0.00283286	0	0	0	0	0
40-44	0	0	0.0230769	0	0	0	0	0	0.00361011	0.00208333	0	0	0	0	0	0
45-49	0	0	0	0	0	0	0	0.0015361	0.00541516	0.00625	0.00283286	0	0	0	0	0
50-54	0	0	0.0230769	0	0	0	0	0	0.00541516	0	0	0	0	0	0	0
60-64	0	0	0	0	0	0	0	0	0	0	0	0	0	0	0	0.0588235
65-69	0.0285714	0	0	0	0	0	0	0	0.00180505	0	0	0.0037037	0	0	0	0
70-74	0	0	0	0	0	0	0	0	0.00180505	0	0	0	0	0	0.0138889	0.0588235
75+	0.0142857	0	0	0	0	0	0	0	0	0.00208333	0	0	0	0	0	0

## Sheet: physical_other
estimated_age_group	13-14	15-17	18-19	20-21	22-24	25-29	30-34	35-39	40-44	45-49	50-54	55-59	60-64	65-69	70-74	75+
0-4	0.0428571	0.0268456	0.0230769	0.00819672	0.0163265	0.0594228	0.106643	0.0829493	0.0523466	0.0354167	0.0226629	0.0518519	0.044843	0.0952381	0.0833333	0
2020-09-05	0.0285714	0.00671141	0.0153846	0.00819672	0.0163265	0.0186757	0.027972	0.0660522	0.0595668	0.0291667	0.0141643	0.0259259	0.0538117	0.0714286	0.0555556	0
2020-12-10	0.0285714	0.0201342	0	0	0.00408163	0	0.0104895	0.0184332	0.0252708	0.00833333	0.00849858	0.0037037	0.0134529	0.015873	0.0277778	0
13-14	0.0428571	0.0134228	0	0	0	0.00169779	0.0122378	0.00921659	0.0108303	0.00416667	0.00566572	0.0037037	0	0.00793651	0.0138889	0
15-17	0.0285714	0.322148	0.0153846	0	0.0326531	0.00339559	0.0034965	0.00614439	0.00541516	0.0333333	0.0283286	0.00740741	0.00896861	0.00793651	0.0277778	0
18-19	0.0714286	0.0604027	0.815385	0.0327869	0.0244898	0.00339559	0.0157343	0.00460829	0.00902527	0.0104167	0.0141643	0.0148148	0.00896861	0	0	0
20-21	0.0285714	0	0.2	0.213115	0.0530612	0.0203735	0.034965	0.0122888	0.0162455	0.00833333	0.0169972	0.00740741	0.00896861	0.00793651	0.0138889	0.0588235
22-24	0	0.0134228	0.00769231	0.0819672	0.228571	0.0865874	0.0716783	0.0138249	0.0180505	0.025	0.0538244	0.0111111	0.0179372	0.00793651	0.0416667	0
25-29	0	0.033557	0.0384615	0.0901639	0.134694	0.314092	0.178322	0.0798771	0.0577617	0.05	0.0481586	0.0925926	0.0762332	0.047619	0.0555556	0.0588235
30-34	0.0142857	0	0.0307692	0.0327869	0.114286	0.181664	0.417832	0.124424	0.0758123	0.0791667	0.0736544	0.0962963	0.0941704	0.166667	0.0972222	0
35-39	0.0142857	0.033557	0.00769231	0.0409836	0.0612245	0.0543294	0.204545	0.225806	0.135379	0.0458333	0.0396601	0.0925926	0.0807175	0.0952381	0.111111	0
40-44	0.0428571	0.0469799	0.0384615	0.0819672	0.044898	0.0509338	0.120629	0.130568	0.122744	0.114583	0.0311615	0.0666667	0.0672646	0.0396825	0.0972222	0
45-49	0.0714286	0.0402685	0	0.0163934	0.0326531	0.0254669	0.0594406	0.0645161	0.0595668	0.06875	0.0878187	0.0925926	0.0403587	0.00793651	0.0416667	0
50-54	0.0285714	0.0536913	0.0153846	0.00819672	0.0571429	0.0526316	0.0944056	0.0737327	0.0505415	0.110417	0.101983	0.103704	0.0762332	0.119048	0.0694444	0
55-59	0	0.0201342	0.0153846	0.0245902	0.0204082	0.0441426	0.0856643	0.0353303	0.0216606	0.04375	0.0396601	0.118519	0.125561	0.119048	0.0972222	0
60-64	0	0.0201342	0.0230769	0.00819672	0.0326531	0.0594228	0.0786713	0.0829493	0.0180505	0.0395833	0.0453258	0.0925926	0.174888	0.150794	0.152778	0.0588235
65-69	0.0142857	0.0201342	0	0	0.0285714	0.0339559	0.0472028	0.0522273	0.0631769	0.04375	0.0623229	0.0481481	0.0807175	0.261905	0.208333	0
70-74	0.0142857	0.0469799	0.00769231	0	0.0163265	0.0203735	0.0314685	0.0384025	0.0234657	0.05625	0.0424929	0.0666667	0.0538117	0.126984	0.152778	0.117647
75+	0.0571429	0.00671141	0.0538462	0	0.0367347	0.0424448	0.034965	0.0322581	0.0379061	0.0979167	0.0906516	0.125926	0.058296	0.142857	0.0833333	0.235294

## Sheet: conversational_home
estimated_age_group	13-14	15-17	18-19	20-21	22-24	25-29	30-34	35-39	40-44	45-49	50-54	55-59	60-64	65-69	70-74	75+
0-4	0.0571429	0.00671141	0.0230769	0	0.0204082	0.0152801	0.041958	0.0399386	0.0216606	0.0125	0.00283286	0.0222222	0.0134529	0	0.0138889	0.0588235
2020-09-05	0.2	0.0402685	0.0230769	0.0163934	0.00408163	0.0220713	0.027972	0.0798771	0.0433213	0.05	0.0339943	0	0.0313901	0.0634921	0.0416667	0
2020-12-10	0.185714	0.174497	0.0538462	0.0245902	0	0.0118846	0.0192308	0.0368664	0.0920578	0.09375	0.0339943	0.0111111	0.0224215	0.00793651	0	0
13-14	0.128571	0.154362	0.0846154	0.0245902	0.00816327	0.00848896	0.0122378	0.0184332	0.0703971	0.0645833	0.0679887	0.0111111	0.0134529	0.0238095	0	0
15-17	0.0571429	0.174497	0.238462	0.0327869	0.0326531	0.0101868	0.00699301	0.0337942	0.0613718	0.10625	0.152975	0.0296296	0	0.0238095	0.0138889	0.117647
18-19	0.0142857	0.0939597	0.7	0.139344	0.0530612	0.0118846	0.00524476	0.0107527	0.00902527	0.0520833	0.0623229	0.0296296	0.0179372	0	0.0138889	0
20-21	0.0142857	0.0402685	0.3	0.754098	0.142857	0.0322581	0.0034965	0.00614439	0.0306859	0.0354167	0.0283286	0.0259259	0.0179372	0.0238095	0	0
22-24	0.0285714	0.0201342	0.0538462	0.204918	0.489796	0.0831919	0.0367133	0.00460829	0.00361011	0.03125	0.0708215	0.0962963	0.0403587	0.031746	0	0
25-29	0	0.0268456	0.0384615	0.0655738	0.216327	0.256367	0.141608	0.0430108	0.0613718	0.0375	0.0311615	0.162963	0.0852018	0.0555556	0	0.0588235
30-34	0	0.0872483	0.00769231	0.057377	0.0530612	0.0764007	0.176573	0.116743	0.0397112	0.0416667	0.0368272	0.062963	0.0538117	0.0952381	0.0138889	0
35-39	0.0428571	0.0939597	0.0307692	0.0163934	0.0285714	0.0288625	0.0856643	0.147465	0.0758123	0.06875	0.0169972	0.0185185	0.107623	0.111111	0.0277778	0.0588235
40-44	0.242857	0.174497	0.1	0.00819672	0.0530612	0.0424448	0.0681818	0.0844854	0.144404	0.0541667	0.0764873	0.0222222	0.0493274	0.0952381	0.0555556	0
45-49	0.257143	0.315436	0.207692	0.0901639	0.0897959	0.0288625	0.0122378	0.0430108	0.0812274	0.127083	0.0651558	0.0296296	0.0134529	0.015873	0.0555556	0.117647
50-54	0.428571	0.348993	0.146154	0.139344	0.146939	0.0696095	0.0384615	0.0337942	0.0379061	0.0645833	0.164306	0.0481481	0.0403587	0.0555556	0.0833333	0.235294
55-59	0.114286	0.0939597	0.146154	0.0901639	0.167347	0.0933786	0.048951	0.0215054	0.0234657	0.01875	0.0849858	0.0814815	0.0896861	0.0714286	0.0138889	0.117647
60-64	0	0.0536913	0.0307692	0.0409836	0.0530612	0.0865874	0.0909091	0.0706605	0.0361011	0.01875	0.0396601	0.0481481	0.134529	0.031746	0.111111	0
65-69	0	0.00671141	0.0692308	0.00819672	0.0163265	0.0254669	0.0541958	0.0737327	0.0559567	0.0208333	0.0226629	0.0185185	0.0762332	0.0873016	0.0972222	0
70-74	0	0.0134228	0.0230769	0.0245902	0.0326531	0.0135823	0.0297203	0.0430108	0.0379061	0.0458333	0.0113314	0.0185185	0.0224215	0.0634921	0.138889	0.117647
75+	0.0285714	0.0469799	0.0230769	0.0327869	0.0285714	0.0322581	0.027972	0.0138249	0.0433213	0.0416667	0.0453258	0.0407407	0.0403587	0.047619	0.0694444	0.0588235

## Sheet: conversational_work
estimated_age_group	13-14	15-17	18-19	20-21	22-24	25-29	30-34	35-39	40-44	45-49	50-54	55-59	60-64	65-69	70-74	75+
0-4	0	0.00671141	0.0153846	0	0	0.00339559	0.0192308	0.0138249	0.0108303	0.00833333	0.0113314	0.0111111	0.00896861	0	0	0
2020-09-05	0	0	0.00769231	0.00819672	0.0163265	0.00509338	0.0174825	0.0245776	0.0108303	0.0104167	0.0169972	0.00740741	0	0.015873	0	0
2020-12-10	0	0	0.0230769	0	0.00816327	0.00339559	0.125874	0.0015361	0.0487365	0.0666667	0.0509915	0.0925926	0	0	0	0
13-14	0.0142857	0	0	0	0.00408163	0.00339559	0.113636	0.0030722	0.066787	0.01875	0.0453258	0.0148148	0	0.015873	0	0
15-17	0	0.0872483	0.0307692	0.0163934	0.0163265	0.0305603	0.146853	0.0491551	0.0740072	0.0354167	0.0793201	0.0148148	0	0.00793651	0	0
18-19	0	0.0134228	0.0307692	0.0819672	0.0734694	0.0203735	0.0629371	0.0337942	0.0180505	0.0354167	0.0481586	0.0333333	0.0134529	0.00793651	0	0
20-21	0	0.0268456	0.0846154	0.131148	0.122449	0.0933786	0.0716783	0.0445469	0.034296	0.0291667	0.0708215	0.0481481	0.0179372	0	0	0
22-24	0	0.0268456	0.0307692	0.172131	0.269388	0.16129	0.166084	0.104455	0.102888	0.0895833	0.0708215	0.062963	0.0134529	0	0	0
25-29	0	0.00671141	0.107692	0.122951	0.322449	0.341256	0.281469	0.265745	0.245487	0.247917	0.147309	0.151852	0.058296	0.031746	0	0
30-34	0	0.0268456	0.0846154	0.131148	0.236735	0.307301	0.346154	0.331797	0.281588	0.272917	0.263456	0.2	0.0672646	0.047619	0.0416667	0
35-39	0	0.00671141	0.107692	0.131148	0.212245	0.247878	0.41958	0.330261	0.283394	0.266667	0.206799	0.222222	0.0941704	0.0714286	0.0138889	0.0588235
40-44	0	0.0201342	0.0846154	0.114754	0.216327	0.207131	0.304196	0.282642	0.272563	0.2	0.209632	0.214815	0.0896861	0.047619	0	0
45-49	0	0.0536913	0.0461538	0.0163934	0.122449	0.101868	0.171329	0.219662	0.207581	0.245833	0.15864	0.17037	0.0538117	0.0873016	0	0
50-54	0	0.0134228	0.0769231	0.0655738	0.134694	0.154499	0.160839	0.205837	0.207581	0.189583	0.141643	0.17037	0.0807175	0.0714286	0.0277778	0
55-59	0.0142857	0.0201342	0.0692308	0.0245902	0.0571429	0.11545	0.120629	0.102919	0.142599	0.15625	0.121813	0.162963	0.0672646	0.119048	0	0
60-64	0	0	0.123077	0.00819672	0.0734694	0.0696095	0.0961538	0.0568356	0.0812274	0.0916667	0.0934844	0.107407	0.0672646	0.0238095	0.0138889	0
65-69	0	0	0.0846154	0.0163934	0.044898	0.0271647	0.0402098	0.0322581	0.0270758	0.0645833	0.0283286	0.0666667	0.0179372	0.0952381	0	0
70-74	0	0	0.0307692	0	0.0244898	0.0135823	0.0314685	0.015361	0.0234657	0.0354167	0.0368272	0.062963	0.0313901	0.047619	0	0
75+	0	0.00671141	0.0769231	0	0.0326531	0.0152801	0.0192308	0.0599078	0.0469314	0.0208333	0.0368272	0.0518519	0	0.00793651	0	0

[truncated: 2 more sheets: conversational_school, conversational_other]
