# Supplementary material for: Sensitivity analysis of the infection transmissibility in the UK during the COVID-19 pandemic
Source: PeerJ. 2021 Feb 25;9:e10992. doi: 10.7717/peerj.10992 (PMC7916534; doi:10.7717/peerj.10992)
Supplement: Supplemental Information 3 [file peerj-09-10992-s003.zip › BBC_wk5yr.xlsx]

## Sheet: home
	0-4	44079	41913	15-19	20-24	25-29	30-34	35-39	40-44	45-49	50-54	55-59	60-64	65-69	70-74	75+
0-4	0	0	0.0463918	0.0553215	0.0672161	0.115316	0.387981	0.442657	0.194543	0.0702373	0.022503	0.0375264	0.0710448	0.0543188	0.0373665	0.015544
44079	0	0	0.126289	0.116969	0.0326944	0.0607867	0.147025	0.349121	0.438523	0.218089	0.0777734	0.0332981	0.0519403	0.0614426	0.0302491	0.015544
41913	0	0	0.360825	0.356404	0.0791201	0.0294994	0.0571762	0.139112	0.382343	0.376203	0.201737	0.0729387	0.0364179	0.0347284	0.0355872	0.0207254
15-19	0	0	0.216495	1.60492	0.438318	0.0280095	0.0180863	0.0473637	0.137721	0.266838	0.284643	0.13055	0.0698507	0.0373998	0.0160142	0.0569948
20-24	0	0	0.0309278	0.579391	2.07549	0.187426	0.0405484	0.0300864	0.047512	0.0987813	0.173312	0.154863	0.0865672	0.0382903	0.0284698	0.0673575
25-29	0	0	0.0309278	0.0931139	0.462309	0.579261	0.232205	0.0732797	0.0446228	0.0590122	0.0852744	0.154863	0.12	0.064114	0.0427046	0.0362694
30-34	0	0	0.0463918	0.0790502	0.109159	0.233015	0.553676	0.223414	0.0728732	0.0500321	0.0457955	0.0951374	0.105672	0.0845948	0.0462633	0.0569948
35-39	0	0	0.103093	0.138672	0.0702712	0.0804529	0.247666	0.464701	0.240449	0.0955741	0.050533	0.0597252	0.0985075	0.130899	0.103203	0.0466321
40-44	0	0	0.268041	0.36998	0.112118	0.044994	0.0848891	0.238904	0.434029	0.223541	0.10225	0.0544397	0.0752239	0.0881567	0.104982	0.0829016
45-49	0	0	0.417526	0.679815	0.227184	0.0384386	0.031797	0.080429	0.207063	0.381013	0.187525	0.0808668	0.0746269	0.0703473	0.0658363	0.103627
50-54	0	0	0.268041	0.726409	0.48019	0.102503	0.0495916	0.0551087	0.100161	0.186017	0.39242	0.221987	0.125373	0.0721282	0.0640569	0.124352
55-59	0	0	0.0927835	0.360554	0.284885	0.11621	0.071762	0.0387251	0.0359551	0.0590122	0.175286	0.349366	0.226866	0.114871	0.0836299	0.0725389
60-64	0	0	0.0309278	0.0969405	0.123094	0.0884982	0.10035	0.0735776	0.0337079	0.0362412	0.0619818	0.155391	0.368358	0.262689	0.126335	0.11399
65-69	0	0	0.0360825	0.0484093	0.0741337	0.0461859	0.0615519	0.0780459	0.0626003	0.0400898	0.0288196	0.0665962	0.16	0.354408	0.240214	0.0932642
70-74	0	0	0.0154639	0.0386904	0.0466255	0.022646	0.0242124	0.0500447	0.0635634	0.0522771	0.0252665	0.0264271	0.0632836	0.173642	0.411032	0.284974
75+	0	0	0.0386598	0.0841758	0.0658967	0.0181764	0.0166278	0.0223414	0.0359551	0.0663887	0.0663245	0.0687104	0.081791	0.0926091	0.13879	0.430052

## Sheet: work
	0-4	44079	41913	15-19	20-24	25-29	30-34	35-39	40-44	45-49	50-54	55-59	60-64	65-69	70-74	75+
0-4	0	0	0	0.0187789	0.0975672	0.0750894	0.0478413	0.054513	0.0674157	0.030789	0.0398737	0.0332981	0.00716418	0.0115761	0	0
44079	0	0	0	0.108906	0.245531	0.0932658	0.116686	0.12541	0.136116	0.101347	0.0789578	0.0755814	0.0250746	0.0249332	0	0
41913	0	0	0	0.0445921	0.191775	0.164482	0.194574	0.173071	0.123917	0.139833	0.16739	0.0745243	0.0364179	0.0133571	0	0
15-19	0	0	0.0128866	0.243029	0.351439	0.215733	0.27713	0.213286	0.175923	0.188582	0.138176	0.118922	0.0746269	0.0195904	0.0106762	0.00518135
20-24	0	0	0.00257732	0.263887	1.46301	0.594458	0.473454	0.358951	0.36244	0.332585	0.250296	0.251057	0.152836	0.0543188	0.0231317	0.0103627
25-29	0	0	0.0154639	0.184969	1.27828	1.1323	0.898775	0.680965	0.577207	0.549391	0.421634	0.387421	0.206567	0.0694568	0.0177936	0.0103627
30-34	0	0	0.00773196	0.162675	0.93998	0.978546	0.96937	0.817099	0.757303	0.671264	0.548756	0.471459	0.25791	0.101514	0.024911	0.015544
35-39	0	0	0.0128866	0.117492	0.680639	0.679678	0.782089	0.820971	0.771108	0.705581	0.598105	0.478858	0.266866	0.13179	0.0498221	0.0518135
40-44	0	0	0.00773196	0.11612	0.574781	0.579857	0.668903	0.765267	0.784591	0.655228	0.615871	0.525899	0.266866	0.109528	0.0427046	0.0466321
45-49	0	0	0.00515464	0.0856013	0.360534	0.353099	0.407526	0.449806	0.539326	0.499359	0.447296	0.375793	0.189254	0.11309	0.0320285	0.0259067
50-54	0	0	0.00515464	0.0923963	0.468065	0.408224	0.431739	0.489127	0.572713	0.564144	0.543229	0.428647	0.266269	0.133571	0.0373665	0.0362694
55-59	0	0	0.00257732	0.0631271	0.269672	0.22944	0.25846	0.306226	0.3374	0.402502	0.417292	0.338795	0.205373	0.0854853	0.0569395	0.015544
60-64	0	0	0.00773196	0.0684918	0.240848	0.156436	0.166278	0.179327	0.196469	0.207184	0.249112	0.213002	0.13194	0.0890472	0.0355872	0.0207254
65-69	0	0	0.00257732	0.0256912	0.143839	0.0879023	0.0866394	0.0857909	0.0860353	0.104875	0.091591	0.089852	0.0746269	0.0480855	0.0266904	0.0259067
70-74	0	0	0.00257732	0.0222937	0.084094	0.0587008	0.0568845	0.0551087	0.0510433	0.0689545	0.0746151	0.0718816	0.0453731	0.0445236	0.0088968	0.0569948
75+	0	0	0	0.0183006	0.180845	0.110846	0.094224	0.0926422	0.111396	0.137909	0.154757	0.0993658	0.0991045	0.0382903	0.0160142	0.0207254

## Sheet: school
	0-4	44079	41913	15-19	20-24	25-29	30-34	35-39	40-44	45-49	50-54	55-59	60-64	65-69	70-74	75+
0-4	0	0	0.0128866	0.0419121	0.00376267	0.011621	0.0215869	0.0417039	0.0333868	0.0179602	0.0114489	0.00845666	0.00776119	0.00445236	0.00533808	0
44079	0	0	0.0412371	0.00584307	0.0438784	0.0470799	0.0495916	0.0962169	0.161156	0.0926876	0.0761942	0.0459831	0.106269	0.0115761	0.0266904	0.00518135
41913	0	0	2.91495	0.344976	0.140297	0.0753874	0.113477	0.102175	0.107223	0.172547	0.0896171	0.0480973	0.0519403	0.015138	0.019573	0.0103627
15-19	0	0	0.809278	6.3727	0.340338	0.0438021	0.0764294	0.0869824	0.0365971	0.0747274	0.0833004	0.0697674	0.040597	0.00356189	0	0.0103627
20-24	0	0	0.0231959	0.694438	1.54107	0.056317	0.0367561	0.0351504	0.0362761	0.0230917	0.0106593	0.00317125	0.0113433	0.00267142	0.00177936	0
25-29	0	0	0.0747423	0.200789	0.233077	0.0575089	0.0609685	0.0637474	0.0529695	0.0320718	0.0181603	0.0100423	0.0119403	0.00356189	0.00177936	0
30-34	0	0	0.126289	0.214803	0.110849	0.0396305	0.0878063	0.093238	0.0895666	0.0596536	0.0351362	0.0216702	0.0173134	0.0222618	0.00711744	0.0103627
35-39	0	0	0.0747423	0.231136	0.0915236	0.0312872	0.0825554	0.157879	0.139968	0.0772931	0.0446111	0.0221987	0.0214925	0.016919	0.00533808	0.015544
40-44	0	0	0.0798969	0.214442	0.0846101	0.0286055	0.0589265	0.136431	0.163724	0.0788967	0.0457955	0.02537	0.0191045	0.0142476	0.024911	0.015544
45-49	0	0	0.0463918	0.14183	0.0972758	0.0104291	0.0242124	0.0369377	0.0658106	0.0474663	0.0307935	0.0221987	0.0137313	0.00534283	0.00533808	0.0103627
50-54	0	0	0.0386598	0.182903	0.059441	0.0151967	0.029755	0.0333631	0.0536116	0.035279	0.0228977	0.0200846	0.0143284	0.00445236	0.00711744	0.015544
55-59	0	0	0.0180412	0.0595585	0.0157624	0.00625745	0.0119603	0.0116175	0.0205457	0.0189224	0.0118437	0.0147992	0.0125373	0.00267142	0.00177936	0.0259067
60-64	0	0	0.0154639	0.0248612	0.0117459	0.00357569	0.00554259	0.00714924	0.00802568	0.00801796	0.00473747	0.00687104	0.00656716	0.00445236	0.00177936	0.00518135
65-69	0	0	0.00257732	0.0191987	0.00259308	0.00268176	0.00291715	0.00178731	0.00930979	0.00288647	0.00236873	0.00475687	0.000597015	0.00890472	0.00177936	0
70-74	0	0	0	0.00840586	0.00284698	0.000893921	0	0.00119154	0.00256822	0.00160359	0.00157916	0.00317125	0.00119403	0.00178094	0.00177936	0
75+	0	0	0.0103093	0.00417362	0.00472831	0.000297974	0.000583431	0	0.00256822	0.000641437	0.000394789	0.00158562	0	0	0.00533808	0.00518135

## Sheet: other
	0-4	44079	41913	15-19	20-24	25-29	30-34	35-39	40-44	45-49	50-54	55-59	60-64	65-69	70-74	75+
0-4	0	0	0.00773196	0.0230698	0.0276082	0.0435042	0.109977	0.116473	0.0462279	0.0234124	0.0228977	0.0301268	0.0471642	0.0650045	0.0640569	0.015544
44079	0	0	0.0335052	0.077566	0.0239995	0.0277116	0.0457993	0.0848972	0.058427	0.0490699	0.0228977	0.0385835	0.0823881	0.048976	0.0427046	0.015544
41913	0	0	0.244845	0.101827	0.0437285	0.0193683	0.0390898	0.0318737	0.0510433	0.0577293	0.035531	0.0269556	0.0310448	0.0409617	0.0533808	0.0103627
15-19	0	0	0.10567	1.0208	0.371497	0.0697259	0.0519253	0.0524278	0.0581059	0.0782553	0.0698776	0.0697674	0.0770149	0.0658949	0.0711744	0.0829016
20-24	0	0	0.0670103	0.654849	1.80719	0.309893	0.247375	0.213881	0.207063	0.237652	0.245559	0.25	0.277015	0.267142	0.229537	0.181347
25-29	0	0	0.0618557	0.295436	0.837702	0.556615	0.433781	0.353292	0.313965	0.342848	0.30912	0.352008	0.380299	0.404274	0.313167	0.26943
30-34	0	0	0.056701	0.20733	0.498683	0.419845	0.546383	0.422699	0.330016	0.35247	0.304777	0.354123	0.41791	0.445236	0.421708	0.316062
35-39	0	0	0.064433	0.146585	0.350727	0.224076	0.364352	0.441466	0.365008	0.3127	0.295302	0.32611	0.413134	0.465717	0.336299	0.316062
40-44	0	0	0.0670103	0.185754	0.279744	0.211859	0.277713	0.364909	0.417014	0.347979	0.324911	0.339852	0.426269	0.494212	0.421708	0.321244
45-49	0	0	0.0592784	0.142534	0.182989	0.119785	0.147608	0.199881	0.251685	0.285119	0.245953	0.253171	0.311642	0.370436	0.350534	0.42487
50-54	0	0	0.0850515	0.150881	0.302579	0.174911	0.21762	0.220435	0.255217	0.309814	0.358073	0.345137	0.461493	0.550312	0.459075	0.46114
55-59	0	0	0.0335052	0.0866166	0.147144	0.13379	0.145858	0.148347	0.156661	0.19211	0.241216	0.363636	0.42806	0.462155	0.364769	0.321244
60-64	0	0	0.0309278	0.0927575	0.105043	0.0902861	0.11902	0.121835	0.114928	0.13406	0.182392	0.327696	0.410746	0.527159	0.47331	0.367876
65-69	0	0	0.0283505	0.0450071	0.0580675	0.0545292	0.0746791	0.0837057	0.0924559	0.0946119	0.105803	0.178118	0.298507	0.552983	0.540925	0.450777
70-74	0	0	0.0515464	0.0397009	0.042201	0.0360548	0.0408401	0.0586833	0.0751204	0.0843489	0.0726411	0.120507	0.196418	0.388246	0.47331	0.42487
75+	0	0	0.108247	0.0410726	0.0825207	0.0354589	0.0373396	0.0408102	0.0516854	0.0795382	0.104224	0.163848	0.201791	0.319679	0.446619	0.497409
