# Supplementary material for: Sensitivity analysis of the infection transmissibility in the UK during the COVID-19 pandemic
Source: PeerJ. 2021 Feb 25;9:e10992. doi: 10.7717/peerj.10992 (PMC7916534; doi:10.7717/peerj.10992)
Supplement: Supplemental Information 3 [file peerj-09-10992-s003.zip › BBC_wknd5yr.xlsx]

## Sheet: home
	0-4	44079	41913	15-19	20-24	25-29	30-34	35-39	40-44	45-49	50-54	55-59	60-64	65-69	70-74	75+
0-4	0	0	0.0571429	0.0797109	0.11442	0.139219	0.438811	0.497696	0.236462	0.08125	0.0368272	0.0666667	0.0358744	0.0793651	0.0138889	0.0588235
44079	0	0	0.3	0.196748	0.0614252	0.0713073	0.138112	0.459293	0.478339	0.222917	0.107649	0.0296296	0.0986547	0.111111	0.0972222	0
41913	0	0	0.528571	0.665875	0.0819003	0.0645161	0.0839161	0.193548	0.471119	0.514583	0.232295	0.062963	0.0717489	0.047619	0.0972222	0.117647
15-19	0	0	0.157143	1.60367	0.392941	0.0339559	0.013986	0.0706605	0.144404	0.327083	0.405099	0.155556	0.0269058	0.031746	0.0555556	0.294118
20-24	0	0	0.0428571	0.62571	2.52436	0.198642	0.0524476	0.015361	0.0505415	0.09375	0.181303	0.162963	0.0852018	0.0555556	0	0.0588235
25-29	0	0	0	0.0653072	0.519003	0.711375	0.314685	0.0890937	0.0812274	0.0541667	0.0566572	0.292593	0.161435	0.103175	0	0.117647
30-34	0	0	0.0142857	0.0949406	0.163533	0.263158	0.660839	0.281106	0.106498	0.0583333	0.0538244	0.12963	0.121076	0.119048	0.0138889	0
35-39	0	0	0.0857143	0.206247	0.0613249	0.0730051	0.309441	0.591398	0.238267	0.127083	0.0368272	0.0222222	0.125561	0.150794	0.0277778	0.0588235
40-44	0	0	0.628571	0.433764	0.106256	0.0611205	0.134615	0.319508	0.548736	0.245833	0.172805	0.0407407	0.0672646	0.126984	0.138889	0
45-49	0	0	0.514286	0.901239	0.253597	0.0526316	0.0454545	0.0890937	0.272563	0.41875	0.240793	0.0777778	0.0269058	0.0555556	0.0972222	0.176471
50-54	0	0	0.557143	0.859164	0.572733	0.125637	0.0594406	0.0506912	0.0794224	0.225	0.427762	0.218519	0.0762332	0.0793651	0.152778	0.294118
55-59	0	0	0.142857	0.382189	0.482569	0.162988	0.101399	0.030722	0.0361011	0.0583333	0.21813	0.4	0.237668	0.111111	0.0138889	0.176471
60-64	0	0	0.0142857	0.118998	0.232921	0.140917	0.160839	0.107527	0.0487365	0.0270833	0.0934844	0.166667	0.403587	0.206349	0.305556	0.176471
65-69	0	0	0	0.0759422	0.0490465	0.0458404	0.106643	0.119816	0.0920578	0.0395833	0.0651558	0.0814815	0.152466	0.365079	0.236111	0
70-74	0	0	0.0142857	0.0432112	0.081733	0.0203735	0.0506993	0.0675883	0.0848375	0.0625	0.0141643	0.0555556	0.0807175	0.150794	0.347222	0.235294
75+	0	0	0.114286	0.118998	0.0941117	0.0390492	0.0506993	0.0184332	0.0703971	0.06875	0.0708215	0.0777778	0.0852018	0.119048	0.152778	0.235294

## Sheet: work
	0-4	44079	41913	15-19	20-24	25-29	30-34	35-39	40-44	45-49	50-54	55-59	60-64	65-69	70-74	75+
0-4	0	0	0	0.022096	0.03272	0.0186757	0.0384615	0.0291859	0.0216606	0.0145833	0.0226629	0.0111111	0.0134529	0	0	0
44079	0	0	0	0.00769231	0.0449649	0.0373514	0.0472028	0.0322581	0.0234657	0.025	0.0169972	0.00740741	0.00896861	0.015873	0	0
41913	0	0	0.0142857	0.0230769	0.0368016	0.0220713	0.25	0.00921659	0.133574	0.0916667	0.104816	0.118519	0.0044843	0.015873	0	0
15-19	0	0	0	0.16221	0.200435	0.057725	0.218531	0.0906298	0.115523	0.0833333	0.135977	0.0518519	0.0134529	0.015873	0	0
20-24	0	0	0	0.184461	0.752359	0.29202	0.267483	0.192012	0.142599	0.127083	0.167139	0.118519	0.0358744	0	0	0
25-29	0	0	0	0.114404	0.461726	0.393888	0.321678	0.305684	0.272563	0.266667	0.169972	0.166667	0.0627803	0.0396825	0	0.0588235
30-34	0	0	0	0.124884	0.429174	0.339559	0.414336	0.354839	0.315884	0.28125	0.314448	0.225926	0.0807175	0.0634921	0.0416667	0
35-39	0	0	0	0.114404	0.347474	0.288625	0.463287	0.371736	0.31769	0.285417	0.23796	0.233333	0.103139	0.0714286	0.0138889	0.0588235
40-44	0	0	0	0.10475	0.359719	0.258065	0.335664	0.305684	0.303249	0.21875	0.249292	0.244444	0.0986547	0.0555556	0	0
45-49	0	0	0	0.114249	0.159251	0.113752	0.188811	0.230415	0.218412	0.2625	0.186969	0.181481	0.0672646	0.0873016	0	0
50-54	0	0	0	0.105731	0.204349	0.171477	0.181818	0.222734	0.225632	0.210417	0.17847	0.196296	0.0896861	0.0714286	0.0277778	0
55-59	0	0	0.0142857	0.11048	0.11442	0.129032	0.136364	0.133641	0.15343	0.18125	0.13881	0.17037	0.0807175	0.119048	0	0
60-64	0	0	0	0.123077	0.0816661	0.0865874	0.113636	0.0691244	0.0920578	0.110417	0.113314	0.133333	0.0852018	0.0238095	0.0138889	0
65-69	0	0	0	0.0846154	0.0694547	0.0424448	0.0594406	0.0399386	0.0379061	0.0854167	0.0311615	0.114815	0.0269058	0.111111	0	0.0588235
70-74	0	0	0	0.0307692	0.0326531	0.0305603	0.0506993	0.0261137	0.0361011	0.0583333	0.0453258	0.118519	0.0358744	0.047619	0	0.0588235
75+	0	0	0	0.0980382	0.0571429	0.0611205	0.0804196	0.104455	0.066787	0.0895833	0.0679887	0.107407	0	0.150794	0	0.0588235

## Sheet: school
	0-4	44079	41913	15-19	20-24	25-29	30-34	35-39	40-44	45-49	50-54	55-59	60-64	65-69	70-74	75+
0-4	0	0	0.0142857	0.0134228	0	0.00848896	0.0157343	0.030722	0.0162455	0.00625	0	0	0.00896861	0	0	0
44079	0	0	0	0	0.0367681	0.0696095	0.0122378	0.0491551	0.0595668	0.0291667	0.0764873	0.0555556	0.282511	0.00793651	0.0138889	0
41913	0	0	0.814286	0.0959215	0.077551	0.057725	0.0979021	0.0245776	0.0884477	0.04375	0.0651558	0.0148148	0.273543	0	0	0
15-19	0	0	0.285714	2.09654	0.180228	0.0475382	0.0559441	0.0460829	0.0379061	0.0333333	0.00849858	0.0259259	0.0493274	0	0	0
20-24	0	0	0	0.326846	0.736935	0.0271647	0.00699301	0.0107527	0.0108303	0.00208333	0.00283286	0.0296296	0.0044843	0.00793651	0	0
25-29	0	0	0.0285714	0.0874032	0.138976	0.0186757	0.027972	0.0184332	0.0126354	0.0125	0.01983	0.0185185	0.00896861	0.015873	0	0
30-34	0	0	0.0142857	0.0345379	0.0408498	0.0152801	0.0244755	0.0522273	0.0234657	0.01875	0.0141643	0.0185185	0.0313901	0	0	0
35-39	0	0	0.0142857	0.0499226	0.0450652	0.0152801	0.0174825	0.0768049	0.0794224	0.0291667	0.0283286	0.0111111	0.0044843	0	0.0138889	0
40-44	0	0	0.0285714	0.0729995	0.0286049	0.00679117	0.0104895	0.0568356	0.0866426	0.0645833	0.0339943	0.0148148	0.044843	0	0.0138889	0
45-49	0	0	0.0142857	0.0556531	0	0.00169779	0.00874126	0.0107527	0.0234657	0.0416667	0.0311615	0.0111111	0.00896861	0	0	0
50-54	0	0	0.0142857	0.0806918	0.0613918	0.00339559	0.0122378	0.0122888	0.0234657	0.0229167	0.0226629	0.0222222	0	0	0.0277778	0
55-59	0	0	0.0142857	0.0153846	0.0327869	0.00169779	0.0034965	0.00614439	0.00722022	0.00833333	0.00849858	0	0.00896861	0	0.0138889	0
60-64	0	0	0	0.022096	0.0409836	0.00169779	0.00874126	0.0015361	0.00361011	0	0.00283286	0.00740741	0.0044843	0	0	0.0588235
65-69	0	0	0.0285714	0	0.00819672	0.00169779	0	0.0030722	0.00180505	0	0	0.00740741	0.0044843	0	0	0
70-74	0	0	0	0.00671141	0.00819672	0	0	0	0.00180505	0	0	0	0	0	0.0138889	0.0588235
75+	0	0	0.0142857	0	0	0	0	0	0	0.00625	0	0	0	0	0	0

## Sheet: other
	0-4	44079	41913	15-19	20-24	25-29	30-34	35-39	40-44	45-49	50-54	55-59	60-64	65-69	70-74	75+
0-4	0	0	0.0428571	0.0710377	0.0326865	0.0747029	0.206294	0.195084	0.128159	0.0708333	0.0396601	0.0814815	0.0717489	0.111111	0.0833333	0
44079	0	0	0.0428571	0.0653072	0.0449983	0.0458404	0.103147	0.187404	0.207581	0.110417	0.0538244	0.0888889	0.0986547	0.111111	0.0972222	0
41913	0	0	0.271429	0.142901	0.0368016	0.0322581	0.0559441	0.0890937	0.149819	0.125	0.110482	0.0555556	0.058296	0.0634921	0.111111	0
15-19	0	0	0.185714	2.83583	0.524055	0.0865874	0.0996503	0.0752688	0.0956679	0.172917	0.195467	0.159259	0.103139	0.0873016	0.125	0.0588235
20-24	0	0	0.157143	0.963036	2.30749	0.490662	0.513986	0.360983	0.281588	0.40625	0.424929	0.407407	0.286996	0.396825	0.361111	0.235294
25-29	0	0	0.228571	0.397574	1.21027	0.945671	0.736014	0.505376	0.418773	0.395833	0.484419	0.566667	0.443946	0.420635	0.347222	0.235294
30-34	0	0	0.157143	0.509035	0.645868	0.721562	1.0542	0.628264	0.478339	0.447917	0.424929	0.562963	0.668161	0.634921	0.458333	0.0588235
35-39	0	0	0.1	0.345689	0.371997	0.365025	0.655594	0.814132	0.586643	0.391667	0.385269	0.448148	0.565022	0.547619	0.541667	0.235294
40-44	0	0	0.185714	0.385958	0.380194	0.317487	0.444056	0.703533	0.586643	0.489583	0.439093	0.414815	0.426009	0.333333	0.638889	0.352941
45-49	0	0	0.214286	0.31492	0.241285	0.16129	0.222028	0.316436	0.341155	0.4125	0.373938	0.333333	0.318386	0.285714	0.472222	0.117647
50-54	0	0	0.157143	0.356324	0.335263	0.251273	0.325175	0.399386	0.364621	0.454167	0.507082	0.533333	0.533632	0.5	0.569444	0.294118
55-59	0	0	0.0428571	0.255653	0.245299	0.213922	0.267483	0.207373	0.176895	0.229167	0.33711	0.407407	0.506726	0.357143	0.541667	0.117647
60-64	0	0	0.0428571	0.114249	0.122549	0.174873	0.288462	0.247312	0.149819	0.183333	0.339943	0.425926	0.605381	0.492063	0.625	0.352941
65-69	0	0	0.0857143	0.0854414	0.0816661	0.0831919	0.127622	0.156682	0.16787	0.141667	0.1983	0.203704	0.304933	0.5	0.541667	0.235294
70-74	0	0	0.0142857	0.112287	0.0694547	0.0696095	0.0804196	0.0860215	0.108303	0.1375	0.135977	0.233333	0.278027	0.349206	0.541667	0.470588
75+	0	0	0.1	0.184306	0.0979926	0.110357	0.0891608	0.0860215	0.0812274	0.227083	0.23796	0.303704	0.183857	0.333333	0.347222	0.647059
